# Supplementary material for: Discovery of a Structurally Distinct Acetylenase in the Biosynthesis of Mangotoxin
Source: J Am Chem Soc. 2026 Apr 28;148(18):18724–32. doi: 10.1021/jacs.5c21680 (PMC13185094; doi:10.1021/jacs.5c21680)
Supplement: Supplementary file 2 [file ja5c21680_si_002.txt]

Target_ID	Num_References_Analyzed	Num_Refs_5Plus_Matches	Avg_Positions_Matched	Avg_Distance_All	StdDev_Distance	Min_Distance	Max_Distance
A0A009GNF6	7	4	4.14	2.36	1.05	0.68	4.81
A0A009H5M7	7	0	3.14	2.41	1.12	0.82	4.91
A0A009HA22	7	0	1.57	3.6	0.89	2.44	4.6
A0A009HCV6	7	7	5.57	1.83	1.15	0.54	4.58
A0A009HDX7	7	7	5.86	1.86	1.06	0.49	4.72
A0A009HHW8	7	7	6.0	1.47	0.71	0.41	3.39
A0A009HLA1	7	7	6.0	1.46	0.7	0.28	3.79
A0A009HMX7	7	0	3.14	2.42	1.1	0.85	4.94
A0A009HPL0	7	7	5.43	1.85	1.16	0.49	4.91
A0A009HUV2	7	0	1.43	2.84	1.3	0.51	4.5
A0A009I6G3	7	7	6.0	1.66	0.78	0.27	3.82
A0A009IDK1	7	7	5.57	2.3	1.42	0.39	4.94
A0A009IHI8	7	3	3.43	2.67	0.93	1.15	4.44
A0A009IIZ9	7	0	1.71	3.75	0.79	2.55	5.0
A0A009IPR5	7	7	5.71	2.25	1.16	0.53	4.86
A0A009MID5	7	0	1.71	3.76	0.79	2.57	4.94
A0A009MM43	7	0	1.43	3.06	1.33	0.58	4.65
A0A009MVX7	7	7	6.0	1.44	0.7	0.41	3.85
A0A009N0I6	7	3	4.14	2.73	1.02	1.29	4.93
A0A009N700	7	7	5.86	2.04	1.3	0.58	4.8
A0A009NG48	7	7	5.57	2.04	1.2	0.23	4.57
A0A009NMU2	7	0	3.14	2.4	1.12	0.72	4.93
A0A009PCW0	7	7	6.0	1.44	0.68	0.4	3.43
A0A009PHP4	7	0	1.71	3.67	0.73	2.54	4.66
A0A009PSD8	7	0	3.14	2.39	1.1	0.74	4.87
A0A009Q0C1	7	3	3.71	2.55	1.09	0.82	4.99
A0A009Q1R6	7	7	6.0	1.43	0.61	0.61	3.3
A0A009QF08	7	7	5.57	2.19	1.13	0.49	4.72
A0A009QHK5	7	0	1.43	3.18	1.61	0.8	4.95
A0A009QVD3	7	3	3.71	2.53	1.13	0.77	4.89
A0A009QWX8	7	0	3.14	2.39	1.1	0.76	4.87
A0A009RRB9	7	0	1.57	3.65	0.76	2.49	4.62
A0A009RT40	7	7	5.71	1.97	1.28	0.61	4.82
A0A009S024	7	7	6.0	1.43	0.7	0.27	3.81
A0A009S0I4	7	7	6.0	1.68	0.78	0.29	3.79
A0A009T075	7	7	6.0	1.45	0.66	0.41	3.39
A0A009TC00	7	7	6.0	1.69	0.74	0.43	3.8
A0A009TF00	7	7	6.0	1.61	0.79	0.62	3.85
A0A009TH25	7	7	6.0	1.42	0.7	0.32	3.44
A0A009THJ7	7	0	3.14	2.39	1.11	0.73	4.87
A0A009TPP3	7	0	1.71	3.61	0.79	2.58	4.68
A0A009TRM2	7	4	4.14	2.3	0.99	0.51	4.41
A0A009Y6P0	7	2	2.86	2.67	1.27	0.94	4.95
A0A009YM23	7	7	5.86	1.66	0.99	0.35	4.54
A0A009YS62	7	0	1.86	4.03	0.79	2.55	4.93
A0A009Z5Y4	7	0	2.14	3.42	1.39	0.94	4.88
A0A009ZME9	7	7	5.71	1.93	1.06	0.46	4.22
A0A010J1Y8	7	3	3.71	2.53	1.14	0.73	4.66
A0A010J2S5	7	7	6.0	1.7	0.78	0.3	3.88
A0A010JKL3	7	7	6.0	1.44	0.72	0.13	3.85
A0A010JMG1	7	7	5.86	1.99	1.3	0.54	4.94
A0A010JMY8	7	0	1.71	3.78	0.75	2.57	4.94
A0A010JN66	7	0	3.14	2.4	1.1	0.82	4.92
A0A010JTJ3	7	0	1.43	3.03	1.61	0.75	4.91
A0A010RN39	7	0	1.14	4.0	0.78	2.72	4.85
A0A010RR22	7	7	5.86	2.0	0.78	0.44	4.06
A0A010RRF9	7	7	6.0	1.91	0.95	0.38	4.52
A0A010RRL2	7	1	3.71	3.38	1.13	1.02	4.99
A0A010S2R5	7	7	6.0	2.06	0.97	0.44	4.31
A0A010S795	7	0	0.43	4.31	0.64	3.65	4.93
A0A010SIS1	7	0	3.57	2.45	1.13	0.67	4.59
A0A010SLT2	7	0	3.57	2.45	1.13	0.72	4.55
A0A010SMV1	7	0	2.29	3.45	1.15	1.02	4.85
A0A010SRT1	7	7	6.0	1.52	0.85	0.18	3.93
A0A010Z4N1	7	1	4.0	3.13	1.35	0.86	4.96
A0A010Z6H8	7	2	4.0	2.94	1.16	0.99	4.9
A0A010ZW49	7	0	1.29	4.07	1.15	1.99	4.83
A0A011NKV0	7	7	5.71	2.2	1.2	0.54	4.99
A0A011QRJ3	7	7	5.43	2.17	1.17	0.61	4.75
A0A011SKT9	7	0	1.29	3.79	0.71	2.36	4.35
A0A011SQL9	7	0	1.71	3.39	1.14	1.6	4.97
A0A011T730	7	4	4.57	3.5	1.01	0.42	4.91
A0A011TDF5	7	0	2.0	2.82	1.29	0.74	4.8
A0A011UDA2	7	0	2.86	3.43	1.23	0.61	4.96
A0A011ULS5	7	0	3.0	2.85	1.33	0.67	5.0
A0A011UV16	7	0	1.14	3.45	1.2	1.36	5.0
A0A013S8Z3	7	7	6.0	1.72	0.8	0.47	3.82
A0A013SHI8	7	0	3.14	2.4	1.12	0.8	4.96
A0A013T6L6	7	0	1.57	3.71	0.75	2.58	4.65
A0A013TJS2	7	7	6.0	1.43	0.71	0.36	3.82
A0A013TLU5	7	7	5.71	1.98	1.27	0.61	4.92
A0A013TM08	7	4	4.14	2.38	1.05	0.5	4.76
A0A013TPM2	7	0	1.14	2.8	1.73	0.79	4.7
A0A013TW30	7	0	3.14	2.4	1.11	0.83	4.93
A0A013TWP2	7	7	6.0	1.43	0.7	0.42	3.85
A0A013U951	7	0	1.14	2.89	1.61	0.68	4.78
A0A013UTA1	7	4	4.29	2.28	1.13	0.61	4.74
A0A013UUG2	7	7	5.71	1.98	1.22	0.49	4.63
A0A013UUX7	7	7	6.0	1.67	0.77	0.27	3.81
A0A013UXF1	7	0	1.71	3.72	0.64	2.62	4.68
A0A013XVT3	7	0	1.86	2.86	1.45	0.81	4.94
A0A013XXR7	7	0	2.0	4.33	0.44	3.38	4.93
A0A014L663	7	0	3.57	2.41	1.14	0.83	4.47
A0A014LF74	7	0	1.57	3.78	0.86	2.06	4.89
A0A014M745	7	6	5.43	1.42	1.02	0.39	4.54
A0A014MLE1	7	0	3.14	2.48	0.98	0.8	4.99
A0A014N8A3	7	0	3.57	2.43	1.12	0.65	4.55
A0A014NG41	7	1	3.71	3.53	1.17	0.96	4.72
A0A014NJN0	7	2	3.0	2.93	1.42	0.52	4.96
A0A014P1S7	7	7	5.86	1.56	0.94	0.21	4.65
A0A014P417	7	7	5.71	2.03	1.16	0.53	4.78
A0A014P580	7	0	0.29	4.48	0.28	4.28	4.68
A0A014P7P9	7	6	5.0	2.31	1.13	0.72	4.88
A0A014QCA1	7	0	2.71	3.06	1.35	0.32	4.7
A0A015M0A8	7	7	5.71	1.81	0.88	0.22	4.66
A0A016XKF4	7	7	5.71	1.9	1.07	0.34	4.85
A0A017H865	7	0	1.86	2.84	1.37	0.57	4.99
A0A017HG12	7	0	1.29	3.71	0.89	2.68	4.98
A0A017SD47	7	4	4.57	3.08	1.31	0.85	4.76
A0A017T174	7	6	5.29	2.78	1.0	0.98	4.75
A0A017T3V9	7	5	5.0	2.06	1.3	0.27	4.7
A0A017T8Y4	7	0	3.43	2.33	1.15	0.61	4.61
A0A017TI57	7	0	2.57	3.21	1.17	1.22	4.8
A0A017TJP9	7	7	6.0	2.1	0.98	0.43	4.52
A0A021VNL3	7	4	3.43	2.08	1.29	0.45	4.92
A0A021W0V1	7	0	0.71	2.9	1.07	1.38	4.09
A0A021XH92	7	0	1.43	2.9	1.46	0.68	4.65
A0A022FQK5	7	7	5.86	1.77	1.12	0.08	4.3
A0A022FVA4	7	0	3.57	2.46	1.2	0.76	4.76
A0A022IXI9	7	7	5.71	2.06	1.34	0.5	4.98
A0A022J1A3	7	3	3.57	2.43	1.09	0.71	4.71
A0A022J297	7	0	3.14	2.4	1.1	0.82	4.88
A0A022J337	7	7	6.0	1.71	0.78	0.32	3.88
A0A022JA17	7	0	1.57	3.7	0.78	2.52	4.65
A0A022KPX7	7	2	4.0	3.47	1.15	1.21	4.78
A0A022KRS8	7	2	4.14	2.4	1.16	0.58	4.83
A0A022KRZ2	7	0	3.14	3.16	1.35	0.5	4.92
A0A022L0C8	7	1	3.57	3.53	0.95	0.76	4.81
A0A022LDK8	7	0	2.0	2.94	1.56	0.76	4.96
A0A022LSG2	7	7	5.86	1.54	0.66	0.49	2.98
A0A022MB55	7	2	4.29	3.46	0.84	1.82	4.9
A0A022MHE4	7	0	1.29	4.43	0.49	3.49	4.99
A0A022MNY0	7	6	5.43	1.59	0.96	0.34	3.8
A0A022PN13	7	6	5.29	1.64	0.92	0.47	3.82
A0A022PR58	7	0	0.57	3.54	1.67	1.14	4.88
A0A022QFU6	7	1	3.71	3.43	0.87	2.12	4.98
A0A022R724	7	0	1.29	4.29	0.56	3.29	4.75
A0A022RHR8	7	0	2.0	3.56	1.17	0.93	4.94
A0A022RZK6	7	0	1.71	2.31	0.79	0.6	3.43
A0A022VZ28	7	0	2.43	2.3	1.26	0.72	4.79
A0A022XPP5	7	0	2.14	2.54	1.21	1.15	4.89
A0A023B367	7	0	2.43	3.76	1.02	1.1	4.97
A0A023C0S4	7	7	5.86	2.5	1.28	0.57	4.84
A0A023D7U8	7	0	3.43	2.38	1.06	1.11	4.43
A0A023DHG7	7	0	3.0	3.72	0.85	0.89	4.68
A0A023EM51	7	0	1.86	3.12	1.26	1.39	4.92
A0A023F7K9	7	0	2.14	3.61	1.31	1.08	5.0
A0A023HRM4	7	0	2.14	3.85	0.95	1.9	4.93
A0A023WNW3	7	7	5.57	2.08	1.22	0.58	4.99
A0A023WT05	7	4	4.57	2.76	1.18	0.62	4.75
A0A023WYN6	7	3	4.14	2.55	1.09	0.87	4.87
A0A023WZ05	7	0	2.71	3.42	1.09	1.31	4.78
A0A023X0F2	7	7	6.0	1.74	0.85	0.66	3.73
A0A023X0X1	7	2	3.57	3.14	1.51	0.82	4.97
A0A023X1H4	7	0	3.0	3.07	1.47	0.9	4.97
A0A023X6L4	7	0	2.71	3.8	0.98	1.3	4.77
A0A024E5G6	7	7	6.0	1.59	0.64	0.09	3.45
A0A024E7P3	7	7	6.0	1.55	0.87	0.18	4.0
A0A024EC71	7	7	6.0	1.92	0.96	0.29	4.92
A0A024EES9	7	0	3.57	2.43	1.14	0.69	4.55
A0A024EJ58	7	3	4.29	3.14	1.07	1.42	4.96
A0A024EKR8	7	0	3.71	2.53	1.17	0.68	4.63
A0A024F8Z3	7	0	0.86	3.96	1.1	1.96	4.94
A0A024FKK9	7	7	5.86	2.36	1.0	0.26	4.12
A0A024GAZ6	7	0	1.71	3.89	0.77	2.6	4.85
A0A024GB95	7	1	2.29	3.8	0.77	2.67	4.94
A0A024GBN1	7	0	1.71	3.6	0.79	2.63	4.99
A0A024GWM8	7	6	5.14	2.13	1.04	0.54	4.41
A0A024H272	7	0	2.43	4.24	0.58	3.19	4.97
A0A024HHJ6	7	0	2.57	3.57	1.1	0.84	5.0
A0A024HI18	7	0	3.57	2.45	1.13	0.61	4.54
A0A024HI42	7	7	6.0	1.73	0.65	0.6	3.43
A0A024HKX0	7	7	6.0	1.76	0.9	0.12	4.15
A0A024JQ55	7	7	5.71	1.55	0.79	0.31	3.76
A0A024JXQ6	7	0	1.57	3.01	1.12	1.29	4.44
A0A024P8M7	7	0	2.43	3.12	1.55	0.29	4.94
A0A024QF48	7	1	3.29	3.1	1.22	1.04	4.95
A0A024RUE9	7	5	4.57	2.4	1.18	0.51	4.77
A0A024SDG8	7	0	1.71	3.42	0.89	2.0	4.7
A0A024SHZ2	7	1	3.14	2.65	1.44	0.61	4.99
A0A024SMW4	7	0	3.29	3.25	1.19	1.04	4.98
A0A024TBB3	7	0	2.71	2.81	1.47	0.7	4.64
A0A024TJJ1	7	0	2.43	3.44	1.14	0.84	4.78
A0A024U3Y4	7	0	2.57	3.43	1.12	1.58	4.85
A0A024UEW7	7	2	4.57	2.32	1.17	0.38	4.69
A0A024UZX3	7	0	1.0	2.76	0.89	1.26	3.68
A0A024V745	7	0	2.29	3.62	0.87	1.53	4.85
A0A024VEC1	7	0	1.14	3.78	1.22	1.7	4.95
A0A024VGM9	7	0	0.57	4.61	0.56	3.77	4.91
A0A024VLU2	7	0	1.57	3.64	0.98	1.82	4.78
A0A024W093	7	0	0.71	3.48	0.71	2.72	4.49
A0A024W701	7	0	2.43	3.83	0.73	2.63	4.86
A0A024WUJ3	7	0	1.71	3.54	0.9	1.45	4.84
A0A024X1Q9	7	0	1.29	3.92	0.6	3.11	4.71
A0A024X8E5	7	0	2.29	3.9	0.72	2.77	4.85
A0A026WAY5	7	0	2.29	3.9	0.9	2.42	5.0
A0A031FS70	7	2	3.43	3.22	1.3	0.88	4.96
A0A031FYW0	7	7	6.0	2.08	1.03	0.28	4.47
A0A031FZ82	7	0	1.86	3.01	1.38	1.21	4.84
A0A031G3X1	7	0	2.14	3.56	1.1	1.07	4.96
A0A031G6E0	7	7	5.86	2.13	1.27	0.18	4.89
A0A031G9Q0	7	7	6.0	1.68	0.66	0.69	3.32
A0A031GAK2	7	0	3.57	2.43	1.13	0.68	4.55
A0A031I1Z0	7	0	1.14	3.48	1.36	0.5	4.59
A0A031IMY0	7	0	3.86	3.99	0.79	1.44	4.97
A0A031INP4	7	0	2.14	3.34	1.14	0.98	4.57
A0A031ISL3	7	4	4.29	2.77	1.08	0.84	4.58
A0A031IVL6	7	7	6.0	1.48	0.8	0.36	3.14
A0A031IX85	7	7	6.0	1.61	0.61	0.26	3.42
A0A031J1D8	7	7	5.86	2.12	1.24	0.15	4.87
A0A031J3A5	7	0	1.71	3.45	1.51	0.84	4.99
A0A031J3F8	7	0	1.29	2.99	1.43	0.83	4.47
A0A031J6L0	7	7	6.0	1.91	0.98	0.72	4.84
A0A031J8L6	7	0	3.57	2.43	1.14	0.65	4.55
A0A031JUA4	7	0	2.29	3.83	1.0	1.37	4.99
A0A031K0Z2	7	0	1.71	4.16	0.54	3.29	4.99
A0A031LJW2	7	0	3.0	2.68	1.21	0.31	4.17
A0A031LNA9	7	0	1.43	3.73	0.79	2.59	4.92
A0A031LR78	7	3	4.43	2.74	1.26	0.96	4.94
A0A031LSC0	7	0	3.14	3.15	1.5	0.31	4.99
A0A031LV70	7	7	6.0	2.15	0.92	0.39	4.23
A0A031LYU9	7	3	2.86	3.05	1.03	1.01	4.73
A0A031MAY4	7	3	3.71	2.86	1.03	1.01	4.44
A0A034WS11	7	0	1.0	3.67	0.62	2.82	4.42
A0A037ZHG8	7	0	1.71	2.32	1.64	0.5	4.94
A0A051TKX6	7	7	6.0	1.44	0.73	0.19	3.25
A0A051TZ26	7	0	2.14	3.3	1.31	0.92	4.94
A0A058Z8J6	7	0	1.57	3.6	1.21	1.25	4.9
A0A058ZG91	7	0	1.43	3.92	0.71	2.56	4.95
A0A058ZK47	7	0	2.86	2.93	1.1	1.49	4.85
A0A058ZLB5	7	0	4.0	2.68	1.01	1.08	4.71
A0A058ZMM6	7	6	5.14	3.01	1.14	1.21	4.85
A0A059B6H4	7	0	2.14	2.79	1.36	1.0	4.97
A0A059BRN4	7	0	2.57	3.18	0.68	2.1	4.28
A0A059CPH9	7	0	2.14	3.25	0.89	1.26	4.55
A0A059CXA0	7	0	2.0	3.08	0.78	1.67	4.29
A0A059CY17	7	0	1.86	3.16	0.76	2.14	4.46
A0A059DC59	7	0	2.0	2.48	1.02	0.72	4.46
A0A059DGK5	7	0	2.0	3.35	1.31	0.96	4.95
A0A059E751	7	0	2.29	3.76	0.93	1.75	4.98
A0A059J9X4	7	0	2.0	2.3	1.32	0.87	4.93
A0A059KSD1	7	0	3.57	2.43	1.14	0.66	4.54
A0A059L076	7	3	3.71	2.89	1.14	1.01	4.9
A0A059L3G1	7	0	2.14	3.37	1.17	1.05	4.76
A0A059L3R0	7	0	1.0	2.17	1.47	0.43	4.04
A0A059L4Q1	7	0	3.57	2.43	1.13	0.66	4.54
A0A059L5S9	7	7	6.0	1.76	0.96	0.3	4.98
A0A059L706	7	7	5.86	2.08	1.28	0.18	4.89
A0A059L7R0	7	0	3.57	2.44	1.12	0.67	4.57
A0A059LJ93	7	0	1.86	3.2	1.26	0.68	4.96
A0A059MGW2	7	7	5.86	1.63	1.01	0.24	4.81
A0A059MQ86	7	0	1.86	4.23	0.72	2.38	4.94
A0A059NZ59	7	0	1.29	2.4	1.36	1.09	4.98
A0A059UCL5	7	6	5.14	2.48	1.43	0.11	4.93
A0A059UTC0	7	7	6.0	1.57	0.84	0.18	4.05
A0A059XGQ9	7	0	2.14	4.24	0.6	2.91	4.99
A0A059XHW5	7	0	1.57	3.83	0.78	2.37	4.88
A0A059XLH3	7	0	1.57	3.65	0.97	2.1	4.95
A0A059ZH45	7	0	1.14	2.94	1.64	0.65	4.75
A0A059ZHF3	7	7	6.0	1.44	0.68	0.42	3.37
A0A060DCU9	7	3	4.43	2.66	1.1	0.99	4.76
A0A060DGM5	7	0	2.14	2.94	1.07	1.0	4.83
A0A060H7D3	7	7	6.0	1.95	0.77	0.24	4.0
A0A060HP92	7	7	5.86	1.65	0.8	0.57	3.82
A0A060HVA4	7	0	1.57	4.33	0.37	3.59	4.96
A0A060I0D4	7	0	1.0	3.85	0.97	2.42	4.98
A0A060M0B0	7	0	3.43	2.97	1.37	0.47	4.84
A0A060M6V4	7	0	1.0	1.81	0.79	0.53	2.81
A0A060PV81	7	0	1.71	3.03	1.36	1.38	4.96
A0A060PYV6	7	0	2.43	2.48	1.45	0.66	4.89
A0A060Q095	7	7	6.0	1.44	0.76	0.13	3.34
A0A060Q3Z7	7	0	1.86	3.7	0.74	2.46	4.74
A0A060QIU8	7	0	1.57	3.4	1.06	1.03	4.6
A0A060QJ47	7	0	3.29	2.31	1.02	1.11	4.37
A0A060RHF9	7	0	2.43	3.03	1.14	1.38	4.92
A0A060RY87	7	0	2.43	3.88	0.88	2.09	4.97
A0A060S4G9	7	0	1.29	3.57	0.74	2.58	4.73
A0A060S8Q8	7	0	1.86	2.16	1.07	0.33	3.65
A0A060SBP0	7	0	1.71	3.25	1.23	1.62	4.92
A0A060SRY2	7	0	1.43	4.18	0.69	3.04	4.97
A0A060SXH5	7	7	5.86	1.9	1.12	0.29	4.86
A0A060SY72	7	2	4.0	2.47	1.26	0.59	4.96
A0A060T133	7	0	1.86	2.74	1.38	0.99	4.92
A0A060WL90	7	0	1.29	3.68	0.74	2.21	4.47
A0A060WUE0	7	0	1.86	3.89	0.78	1.71	4.84
A0A060XZQ5	7	0	2.0	4.14	0.66	2.83	4.86
A0A060Y8T3	7	0	2.0	3.93	0.79	2.57	4.98
A0A060ZDJ8	7	7	6.0	1.63	0.6	0.69	3.3
A0A060ZER0	7	0	3.57	2.39	1.15	0.75	4.44
A0A060ZJV8	7	0	3.57	3.2	1.27	0.92	4.87
A0A060ZXH7	7	0	1.57	3.79	0.86	2.06	4.89
A0A061AAJ5	7	7	6.0	1.63	1.07	0.14	4.96
A0A061ACQ1	7	5	4.71	1.54	1.01	0.25	4.76
A0A061ATR3	7	2	4.0	3.29	1.28	0.47	4.9
A0A061AU73	7	0	2.0	2.49	0.89	1.08	3.77
A0A061B4D7	7	0	2.43	3.6	1.03	1.73	4.96
A0A061B6G5	7	0	2.29	2.97	1.21	1.08	4.92
A0A061EPD9	7	0	1.86	2.13	0.98	0.48	3.74
A0A061F0G4	7	0	0.14	4.99	0.0	4.99	4.99
A0A061F8J2	7	0	1.86	3.22	1.51	1.16	4.72
A0A061FB10	7	0	1.86	3.4	0.86	2.14	4.9
A0A061FBY3	7	0	1.29	2.25	1.12	1.38	3.99
A0A061FCB1	7	0	1.57	3.64	0.99	1.59	4.79
A0A061FCU2	7	0	1.29	3.27	0.52	2.63	4.44
A0A061FJ70	7	0	2.14	3.37	0.85	1.85	4.9
A0A061GMF9	7	0	1.57	4.01	0.81	2.42	4.88
A0A061GNG1	7	0	1.86	3.45	0.78	2.43	4.55
A0A061GVB0	7	0	2.14	3.34	1.06	1.31	4.86
A0A061HA39	7	0	2.43	3.12	1.25	1.56	4.97
A0A061HEP7	7	0	1.14	3.69	0.9	2.38	4.77
A0A061HFI0	7	0	1.43	3.85	0.84	2.16	4.97
A0A061HW86	7	0	2.43	3.19	1.22	0.54	4.93
A0A061IED4	7	0	1.57	3.2	1.04	1.77	4.95
A0A061JNK5	7	4	4.57	2.76	1.18	0.66	4.75
A0A061JNR8	7	7	5.71	2.02	1.11	0.62	4.89
A0A061JRE0	7	0	2.43	3.0	1.0	1.38	4.79
A0A061JTS2	7	3	4.29	2.57	1.04	0.9	4.88
A0A061M0C4	7	0	1.43	4.56	0.34	3.84	4.89
A0A061N2J6	7	0	3.57	3.14	1.51	0.36	4.99
A0A061NTL6	7	0	2.43	2.85	1.38	0.66	4.94
A0A061NUH9	7	0	4.0	3.03	1.3	0.42	4.97
A0A061PBV6	7	0	2.14	2.84	1.27	0.88	4.59
A0A061QXJ6	7	0	3.14	2.78	1.49	0.64	4.93
A0A061RDK2	7	7	6.0	1.68	0.62	0.64	2.88
A0A061S0F7	7	0	1.14	3.95	0.79	2.7	4.82
A0A061S1V2	7	7	6.0	1.65	0.56	0.73	2.99
A0A061SA06	7	0	0.43	3.34	0.22	3.09	3.5
A0A061SG71	7	0	3.0	2.64	1.5	0.43	4.89
A0A061SHU2	7	0	2.0	4.08	0.98	1.8	4.95
A0A062C2L4	7	0	3.14	3.89	0.87	1.08	4.76
A0A062C2P1	7	2	3.29	2.67	1.16	1.09	4.99
A0A062C478	7	3	2.86	2.81	0.79	1.19	4.62
A0A062GIB4	7	7	6.0	1.44	0.72	0.41	3.84
A0A062GIZ6	7	3	3.43	2.13	1.01	0.69	4.77
A0A062GNV2	7	7	6.0	1.66	0.77	0.32	3.8
A0A062GQI8	7	0	3.14	2.42	1.1	0.83	4.87
A0A062GSB2	7	0	1.0	2.94	1.52	0.93	4.77
A0A062GSP9	7	7	5.71	2.02	1.28	0.7	4.93
A0A062GVZ3	7	0	1.57	3.69	0.7	2.59	4.67
A0A062I405	7	1	3.86	2.62	1.21	0.83	4.95
A0A062IBL9	7	7	6.0	1.45	0.69	0.4	3.39
A0A062IIZ5	7	7	5.86	2.08	1.19	0.36	4.87
A0A062ILI7	7	0	1.71	3.69	0.65	2.55	4.6
A0A062ILY3	7	7	5.86	1.9	1.07	0.41	4.86
A0A062IMQ1	7	7	6.0	1.42	0.67	0.24	3.46
A0A062IQU3	7	3	3.71	2.56	1.07	0.85	5.0
A0A062U289	7	0	2.14	3.98	1.01	0.98	4.96
A0A062UDA0	7	0	2.29	3.68	1.17	0.6	4.94
A0A062VL26	7	0	1.43	4.1	0.74	2.18	4.94
A0A062VRK7	7	7	5.57	2.09	1.24	0.59	4.48
A0A062WSD8	7	4	4.57	2.26	1.05	0.58	4.93
A0A062X224	7	7	6.0	1.54	0.96	0.16	4.78
A0A063BBS9	7	0	3.57	2.44	1.13	0.62	4.54
A0A063BFV6	7	5	5.0	1.52	1.06	0.33	4.92
A0A063C929	7	0	2.14	3.64	0.88	2.19	4.89
A0A063Y5M4	7	0	1.86	3.31	0.94	1.42	4.98
A0A063YZE4	7	0	3.0	3.73	0.86	0.95	4.83
A0A063ZK69	7	0	2.86	3.71	1.31	1.15	4.95
A0A064BYV9	7	2	2.57	2.96	1.36	1.08	4.94
A0A064C4N3	7	0	2.86	3.85	0.99	1.77	4.97
A0A064CFV8	7	7	5.86	1.52	0.79	0.35	3.59
A0A064CHJ1	7	0	2.57	3.15	0.94	1.19	4.92
A0A066PXM8	7	0	3.57	2.43	1.21	0.54	4.85
A0A066PZI5	7	3	4.0	2.59	1.13	1.08	4.68
A0A066RS02	7	6	5.29	2.4	1.27	0.66	4.89
A0A066TI81	7	7	6.0	1.56	0.88	0.3	4.4
A0A066U5A1	7	6	5.29	1.55	1.01	0.29	4.53
A0A066U7I5	7	0	3.0	3.77	0.91	1.51	4.97
A0A066U9G7	7	7	6.0	2.0	0.88	0.17	4.67
A0A066UBN0	7	0	3.43	2.54	0.96	0.94	4.53
A0A066UHF6	7	0	2.29	3.91	0.73	2.17	4.86
A0A066UJF5	7	0	2.14	3.84	1.03	1.07	4.96
A0A066UPJ3	7	0	1.57	3.64	1.06	1.59	4.94
A0A066UPP6	7	0	1.29	3.87	0.92	2.25	4.94
A0A066UTG8	7	0	1.86	3.11	1.23	1.03	4.72
A0A066VE43	7	0	1.14	2.42	1.55	0.52	4.86
A0A066VS02	7	0	3.14	3.08	1.4	0.3	4.82
A0A066WMG0	7	7	6.0	1.95	1.03	0.29	4.12
A0A066WQ09	7	0	1.57	3.91	1.43	1.46	5.0
A0A066WTP4	7	0	1.43	3.45	1.31	0.84	4.96
A0A066WZX1	7	0	2.14	3.77	0.74	2.44	4.79
A0A066XGV3	7	2	4.0	3.4	1.19	0.9	4.85
A0A066XQL2	7	0	2.14	2.48	1.14	1.18	4.95
A0A066YSU9	7	0	2.29	3.28	0.95	1.61	4.99
A0A066YW95	7	0	1.57	3.88	0.92	1.65	4.8
A0A066Z1C0	7	7	6.0	1.49	0.8	0.44	3.64
A0A066ZA24	7	0	3.29	2.33	0.97	0.69	3.87
A0A067BVF4	7	0	2.71	3.45	1.15	1.07	4.94
A0A067C387	7	0	2.57	2.74	1.03	0.89	4.25
A0A067C7I6	7	0	1.86	3.13	1.29	1.0	4.74
A0A067E1Z9	7	0	1.14	3.93	1.05	1.66	4.91
A0A067E2E5	7	0	1.43	3.56	1.25	0.92	4.91
A0A067E5U8	7	0	1.71	2.98	1.27	0.69	4.77
A0A067EDE9	7	0	1.29	2.98	1.35	0.65	4.81
A0A067EEA5	7	0	1.86	3.11	1.32	0.73	4.95
A0A067FAX4	7	0	1.0	4.02	0.76	3.2	4.89
A0A067FWX1	7	0	1.43	3.7	1.14	0.99	4.55
A0A067FWX7	7	0	1.86	3.29	1.29	1.22	4.77
A0A067FX16	7	0	1.29	3.5	1.21	1.03	4.71
A0A067FX21	7	0	1.29	3.0	1.57	0.44	4.95
A0A067G0I1	7	0	1.57	3.92	0.62	2.58	4.46
A0A067G0I4	7	0	0.29	3.35	1.51	2.28	4.42
A0A067G8Q7	7	0	2.86	3.42	1.2	0.39	5.0
A0A067G8R3	7	0	2.0	3.16	1.23	0.56	4.96
A0A067GKW1	7	0	2.14	3.11	0.85	1.34	4.6
A0A067H979	7	0	2.29	3.41	0.68	1.63	4.23
A0A067H9I8	7	0	2.29	3.09	0.68	2.04	4.56
A0A067JLT4	7	0	1.43	2.86	1.42	1.03	4.81
A0A067K3R9	7	0	1.0	3.04	0.77	2.01	4.18
A0A067K6K3	7	0	2.43	3.03	1.17	0.7	4.71
A0A067K8H5	7	0	1.29	3.61	0.88	2.17	4.93
A0A067KJG2	7	0	1.57	3.4	1.31	0.77	4.95
A0A067KKR2	7	0	2.14	3.24	0.89	1.48	4.81
A0A067L1M4	7	0	1.43	3.34	0.86	2.2	4.91
A0A067MDI9	7	0	1.71	3.75	1.02	1.75	4.98
A0A067MQV0	7	0	3.14	3.28	1.45	0.63	4.89
A0A067MTV0	7	0	2.14	3.7	0.62	2.36	4.89
A0A067N3G0	7	0	2.0	3.19	0.73	1.89	4.85
A0A067NP07	7	0	2.43	2.71	1.44	1.15	4.96
A0A067NQP4	7	0	0.0	N/A	N/A	N/A	N/A
A0A067P6J0	7	0	3.0	2.92	1.39	0.54	4.98
A0A067Q0X1	7	0	2.43	2.99	1.28	1.31	5.0
A0A067Q7H9	7	0	2.71	2.98	1.3	0.65	4.65
A0A067QGI9	7	0	1.71	3.94	0.82	2.77	5.0
A0A067RJG4	7	0	2.0	3.45	0.8	2.02	4.64
A0A067TD00	7	1	3.86	3.0	1.39	0.8	4.97
A0A067TFV0	7	0	2.43	3.31	1.23	1.17	4.78
A0A067TUD5	7	0	1.43	3.42	0.99	1.45	4.53
A0A067Z1W3	7	0	3.29	2.31	1.05	1.15	4.59
A0A067Z2B8	7	0	1.57	4.02	0.97	2.41	4.94
A0A067Z5Q6	7	0	4.0	3.05	1.18	0.92	4.7
A0A067Z819	7	0	1.29	3.22	1.26	1.42	4.87
A0A068FQM2	7	0	3.57	2.46	1.12	0.66	4.57
A0A068L891	7	5	5.14	1.55	1.07	0.37	4.97
A0A068LDC7	7	4	4.57	2.22	1.14	0.46	4.7
A0A068MU46	7	0	2.57	3.86	0.65	2.98	4.91
A0A068MWM4	7	0	2.0	4.1	0.84	1.6	4.9
A0A068R4R7	7	3	4.0	2.75	1.18	0.85	4.99
A0A068R4Y4	7	7	6.0	2.32	1.05	0.43	4.65
A0A068RTY4	7	0	2.43	3.03	1.31	1.17	4.98
A0A068RVJ3	7	0	2.71	2.83	1.28	0.98	4.75
A0A068SAC7	7	0	0.43	4.51	0.4	4.08	4.87
A0A068SDN0	7	0	1.71	3.99	0.62	3.17	4.99
A0A068SUD8	7	1	3.71	3.68	1.08	1.07	4.95
A0A068TBW3	7	1	3.29	3.52	1.19	1.18	4.8
A0A068TRX7	7	0	2.57	2.8	1.32	0.51	4.94
A0A068TZH0	7	0	2.71	3.17	0.63	2.39	4.64
A0A068U6W4	7	0	1.57	3.33	1.48	0.95	4.82
A0A068UQ71	7	0	2.0	3.26	0.6	2.64	4.75
A0A068VUJ3	7	0	1.57	4.01	0.87	1.89	4.92
A0A068YPL7	7	0	2.43	3.31	1.19	1.27	4.88
A0A068YW21	7	5	4.43	2.9	1.16	0.57	4.92
A0A069B4M4	7	6	5.43	2.0	0.85	0.5	3.87
A0A069CVQ1	7	0	1.29	3.49	0.88	2.21	4.84
A0A069DL96	7	0	2.0	3.44	1.24	0.96	4.99
A0A069DRB2	7	0	2.57	3.52	1.23	0.98	4.94
A0A069F267	7	0	3.43	3.13	1.17	0.85	4.97
A0A069I482	7	0	3.57	2.41	1.17	0.64	4.61
A0A069IEW0	7	7	5.86	1.59	0.92	0.17	3.47
A0A069IFI3	7	0	3.57	2.46	1.19	0.81	4.6
A0A069IRN3	7	0	1.57	3.26	1.54	0.57	4.71
A0A069J9H2	7	0	1.71	4.13	0.66	3.05	4.95
A0A069JCU9	7	0	2.71	3.4	0.95	1.76	4.73
A0A069P1G6	7	0	1.71	2.75	1.16	1.08	4.35
A0A069P428	7	0	3.71	2.47	1.11	0.81	4.59
A0A069P522	7	7	6.0	1.7	0.96	0.17	4.36
A0A069PET1	7	0	2.14	3.07	1.4	0.65	4.52
A0A069PI49	7	0	3.29	2.73	1.24	0.95	4.6
A0A069Q2I3	7	0	3.57	2.46	1.18	0.63	4.65
A0A069Q6Y1	7	7	6.0	1.27	0.81	0.06	3.51
A0A069ZYJ7	7	7	6.0	1.44	1.01	0.26	4.51
A0A071KXV4	7	7	6.0	1.53	0.86	0.18	4.08
A0A071LXC6	7	0	2.43	2.6	1.27	0.53	4.74
A0A071M315	7	7	6.0	2.15	1.03	0.33	4.77
A0A071M8S1	7	7	6.0	1.64	0.83	0.24	3.75
A0A071MX35	7	0	3.71	2.44	1.12	0.59	4.58
A0A072JNT4	7	0	1.71	2.9	1.27	0.59	4.83
A0A072MXS3	7	7	5.29	2.41	1.24	0.24	4.74
A0A072NC65	7	4	4.57	2.72	1.17	0.67	4.79
A0A072NJE7	7	7	5.86	1.54	0.92	0.3	3.53
A0A072NJI3	7	0	2.86	2.93	1.38	0.64	4.93
A0A072NWH0	7	2	4.14	3.05	1.25	0.57	4.9
A0A072NZW6	7	0	1.14	3.66	0.69	2.56	4.64
A0A072PK67	7	0	2.71	2.73	1.3	0.98	4.87
A0A072VE08	7	0	2.57	2.68	1.04	1.04	4.18
A0A072VMF1	7	0	1.29	2.61	1.44	1.08	4.64
A0A073AVT2	7	7	5.86	1.5	0.86	0.38	3.64
A0A073AYF6	7	0	2.57	3.42	1.32	0.75	4.73
A0A073AZ48	7	0	2.29	2.78	1.17	0.66	4.67
A0A073CH44	7	7	6.0	1.42	0.66	0.37	3.12
A0A073CWZ2	7	0	1.57	4.35	0.57	2.9	4.95
A0A073IVQ4	7	0	2.43	3.24	1.33	0.8	4.9
A0A073IXS8	7	0	3.14	2.51	0.97	0.98	4.96
A0A073JVK6	7	0	2.86	3.45	1.12	1.03	4.96
A0A073JWE5	7	0	2.57	3.69	0.92	1.6	4.97
A0A073K679	7	0	2.71	3.64	1.02	0.57	4.78
A0A073KPA3	7	0	2.0	3.28	1.08	1.45	4.94
A0A074J5T2	7	3	4.43	2.8	1.18	1.09	4.73
A0A074KX37	7	0	1.86	4.13	0.48	3.4	4.83
A0A074L2K4	7	6	5.71	2.34	1.12	0.3	4.9
A0A074L5G6	7	0	1.43	3.63	1.0	2.01	4.96
A0A074LHD4	7	7	6.0	1.82	1.13	0.2	4.55
A0A074LKU6	7	0	3.29	3.76	0.8	2.19	4.84
A0A074LMF9	7	6	5.57	1.99	0.88	0.73	4.57
A0A074M8V9	7	0	2.43	4.1	0.69	2.12	4.95
A0A074M997	7	6	5.57	1.8	1.14	0.3	4.83
A0A074MF26	7	1	3.29	3.52	1.09	1.23	5.0
A0A074N0C8	7	0	2.86	3.92	0.64	2.68	4.94
A0A074RM17	7	0	1.29	4.07	0.67	3.07	4.93
A0A074RNL3	7	0	3.0	3.18	1.19	1.58	4.84
A0A074S184	7	0	2.86	2.43	1.36	0.56	4.63
A0A074SJV5	7	0	2.0	3.37	1.02	1.52	4.9
A0A074V605	7	0	2.14	3.13	1.53	0.9	4.97
A0A074VP60	7	0	1.0	3.25	1.05	1.64	4.48
A0A074VPI7	7	0	3.71	2.77	1.06	0.91	4.92
A0A074VX82	7	0	2.14	2.41	1.29	0.89	4.77
A0A074W3H9	7	0	2.86	2.83	1.37	0.37	4.84
A0A074WJE4	7	0	2.57	3.12	1.31	0.42	4.92
A0A074WQ29	7	1	3.86	2.95	1.24	0.67	4.94
A0A074WQW5	7	0	2.29	2.25	1.29	0.59	4.85
A0A074XBF6	7	4	4.0	2.66	0.88	0.89	4.78
A0A074XEN0	7	0	2.29	2.56	1.29	1.05	4.77
A0A074XGF2	7	0	1.43	3.4	1.2	1.63	4.82
A0A074XGQ9	7	0	1.43	3.67	1.2	1.41	4.94
A0A074XYS8	7	0	2.86	2.88	1.38	0.1	4.9
A0A074Y449	7	0	3.57	2.92	1.15	0.85	4.9
A0A074Y9B8	7	0	1.14	3.65	0.97	1.91	4.86
A0A074YEI3	7	0	2.29	2.71	1.38	1.02	5.0
A0A074YQP6	7	0	3.71	2.75	1.1	0.8	4.59
A0A074ZEY3	7	0	2.71	3.05	1.33	0.3	4.83
A0A075BHP4	7	0	1.29	3.75	0.51	3.09	4.88
A0A075FN41	7	7	5.86	1.6	1.0	0.19	4.37
A0A075G795	7	7	5.86	1.47	0.83	0.2	3.87
A0A075GFB1	7	7	5.86	1.52	0.75	0.2	3.45
A0A075GJZ4	7	7	5.86	1.47	0.74	0.24	3.53
A0A075GKC5	7	7	5.86	1.46	0.84	0.16	3.75
A0A075GPG9	7	7	5.86	1.53	0.7	0.25	3.44
A0A075GQQ8	7	7	5.86	1.5	0.8	0.2	4.34
A0A075GUM1	7	7	6.0	1.58	0.91	0.07	3.93
A0A075GY31	7	7	5.86	1.51	0.85	0.17	3.84
A0A075H587	7	7	6.0	1.7	0.94	0.1	4.67
A0A075H6J8	7	7	6.0	1.67	0.85	0.27	4.92
A0A075H753	7	7	6.0	1.66	0.92	0.1	4.72
A0A075H9N0	7	7	5.86	1.5	0.84	0.15	3.89
A0A075HBJ7	7	7	5.86	1.64	0.8	0.38	4.0
A0A075HDJ6	7	7	5.86	1.42	0.75	0.25	3.55
A0A075HKA9	7	7	5.86	1.54	0.94	0.13	4.41
A0A075HLF2	7	7	5.86	1.55	0.85	0.18	4.33
A0A075HQH1	7	7	5.86	1.65	0.95	0.19	4.2
A0A075HWM0	7	7	5.86	1.6	0.84	0.25	3.63
A0A075I6H8	7	7	5.86	1.78	0.98	0.13	4.39
A0A075JN67	7	0	2.57	3.41	1.3	1.0	4.85
A0A075JS33	7	0	2.86	4.07	0.57	2.55	4.96
A0A075K8J9	7	7	6.0	1.67	0.89	0.15	4.26
A0A075LG89	7	0	2.86	3.2	0.92	0.96	4.97
A0A075MM31	7	7	6.0	2.04	0.69	0.87	3.71
A0A075MR22	7	7	6.0	1.51	0.9	0.19	4.15
A0A075MTR3	7	7	5.86	1.75	0.97	0.38	4.52
A0A075NVK4	7	0	1.0	4.12	0.83	2.75	4.84
A0A075P9H7	7	0	3.57	2.42	1.11	0.69	4.53
A0A075R5L8	7	0	2.43	3.28	1.54	0.5	4.97
A0A075RA51	7	7	6.0	1.72	0.97	0.44	3.82
A0A075U5X5	7	0	2.29	3.13	1.15	1.03	4.91
A0A075UM09	7	0	2.14	4.02	0.73	2.12	4.82
A0A075UMB7	7	0	2.29	2.91	0.9	1.24	4.55
A0A075USS5	7	7	5.71	2.07	0.7	1.04	3.92
A0A075UVJ3	7	0	2.14	3.78	0.59	2.75	4.99
A0A075UY40	7	7	5.86	1.85	1.03	0.59	4.29
A0A075V3X1	7	7	5.86	1.61	1.0	0.37	4.6
A0A075X7I7	7	7	5.86	2.25	1.14	0.43	4.9
A0A075XCL8	7	7	6.0	2.26	1.15	0.26	4.75
A0A076EBY9	7	7	5.86	1.7	0.8	0.46	4.31
A0A076ETE7	7	7	5.71	1.59	1.0	0.37	4.75
A0A076EVZ9	7	0	1.43	4.03	0.81	2.28	4.76
A0A076F1F5	7	0	3.29	2.86	1.22	1.15	4.91
A0A076H2T3	7	0	2.29	4.09	0.84	2.57	4.91
A0A076H5K0	7	7	6.0	1.88	1.05	0.18	4.2
A0A076H5Z5	7	0	2.14	4.09	0.78	2.79	4.97
A0A076HCK4	7	0	1.71	3.83	0.92	1.89	4.87
A0A076HP08	7	4	4.14	2.64	1.34	0.07	5.0
A0A076HY96	7	0	2.14	3.43	1.37	0.74	4.95
A0A076JI81	7	1	3.57	2.54	1.44	0.43	4.92
A0A076K090	7	0	1.14	3.03	1.06	1.26	4.96
A0A076MUT8	7	0	3.57	2.62	1.18	0.97	4.64
A0A076MW24	7	7	5.86	1.56	0.96	0.2	4.29
A0A076N4V9	7	0	2.14	4.08	0.82	1.87	4.97
A0A076NEV7	7	0	3.0	3.3	1.04	1.22	4.98
A0A076NGU7	7	0	3.29	3.4	1.13	0.41	4.92
A0A076PKB1	7	0	1.57	3.09	1.2	0.63	4.96
A0A076PM20	7	7	5.86	1.62	0.96	0.15	3.89
A0A076PN99	7	0	2.43	2.99	1.4	0.52	4.72
A0A076PSV7	7	7	6.0	1.71	0.83	0.15	3.65
A0A077AR95	7	6	5.71	1.84	0.78	0.66	3.63
A0A077AXV9	7	7	5.14	2.09	1.07	0.55	4.66
A0A077EH62	7	0	1.71	4.13	0.57	3.28	5.0
A0A077F1R1	7	7	6.0	1.75	1.11	0.42	4.88
A0A077F534	7	7	5.86	2.08	1.26	0.18	4.74
A0A077F6E0	7	7	6.0	1.77	0.68	0.73	3.37
A0A077F6N7	7	0	3.57	2.44	1.13	0.71	4.53
A0A077FB90	7	0	3.71	2.71	1.29	0.74	4.92
A0A077FFF0	7	0	1.71	2.72	1.48	1.03	4.7
A0A077FJA7	7	0	2.43	3.15	1.26	0.97	4.97
A0A077FK26	7	0	1.43	2.78	1.19	0.95	4.33
A0A077FL26	7	0	1.0	3.92	0.54	3.33	4.66
A0A077FNC6	7	0	2.14	4.21	0.41	3.35	4.79
A0A077FPW4	7	7	6.0	1.6	0.86	0.22	3.84
A0A077GIE7	7	7	5.57	2.22	1.26	0.48	4.81
A0A077KDQ0	7	0	3.0	4.06	0.82	1.96	4.94
A0A077KP73	7	0	1.43	3.08	1.44	0.67	4.62
A0A077L372	7	0	1.86	3.18	1.23	0.98	4.69
A0A077LAW5	7	7	6.0	1.59	0.93	0.13	4.13
A0A077LEF7	7	0	2.14	2.95	1.14	0.91	4.75
A0A077LMX3	7	0	2.14	3.13	1.27	1.05	4.91
A0A077LNP7	7	0	2.57	2.81	1.35	0.89	4.93
A0A077LPF7	7	1	3.57	2.45	1.41	0.48	4.92
A0A077M8A5	7	0	1.43	3.65	0.58	2.82	4.67
A0A077NBM7	7	6	5.29	2.03	1.27	0.29	4.25
A0A077NBN4	7	0	2.71	2.47	1.32	0.68	4.78
A0A077NCH8	7	7	6.0	1.69	0.86	0.37	3.74
A0A077NIH8	7	7	6.0	1.58	0.93	0.28	4.0
A0A077NIP1	7	7	5.71	2.39	1.0	0.21	4.52
A0A077NLT3	7	0	2.43	2.21	1.24	0.26	3.7
A0A077NSL8	7	7	5.43	3.12	1.0	1.22	5.0
A0A077NSU7	7	7	5.57	2.53	0.98	0.61	4.94
A0A077P040	7	5	5.0	2.11	1.11	0.37	4.2
A0A077P9T3	7	6	5.71	1.67	1.1	0.27	4.5
A0A077PGG8	7	7	6.0	1.67	0.95	0.43	4.2
A0A077PGM7	7	0	1.57	2.37	1.53	0.08	3.94
A0A077PJZ3	7	1	2.14	2.72	1.3	1.11	4.96
A0A077PN23	7	0	2.57	2.06	1.42	0.59	4.87
A0A077PRP8	7	0	2.86	1.4	1.0	0.11	4.09
A0A077PTY7	7	0	2.57	2.8	1.26	0.69	4.6
A0A077Q0Y8	7	7	6.0	1.54	0.86	0.33	3.74
A0A077Q6C0	7	0	2.57	3.39	0.82	1.86	4.93
A0A077QF33	7	6	5.57	1.69	0.89	0.4	4.01
A0A077QH96	7	0	2.43	2.8	1.25	0.47	4.84
A0A077QVY8	7	0	1.43	2.71	1.42	0.9	4.88
A0A077UK76	7	0	3.43	3.64	0.83	1.47	4.94
A0A077WCY6	7	0	2.71	2.63	1.44	0.52	4.87
A0A077WIU3	7	0	2.29	3.42	0.88	1.92	4.74
A0A077X116	7	0	0.71	4.66	0.22	4.41	4.89
A0A077XLQ1	7	0	2.29	4.33	0.53	3.2	4.96
A0A077XMC9	7	7	5.71	2.58	0.9	0.66	4.44
A0A077XN93	7	0	1.57	2.6	1.21	0.98	4.44
A0A077YB48	7	0	1.43	4.19	0.63	3.24	4.89
A0A078A4H7	7	7	6.0	1.76	1.02	0.42	4.2
A0A078BCL0	7	7	6.0	1.59	0.89	0.38	4.85
A0A078BM88	7	0	2.43	3.72	0.94	1.79	4.9
A0A078GF16	7	0	2.0	3.19	0.68	2.15	4.48
A0A078GWE3	7	0	2.43	3.4	0.9	2.12	4.87
A0A078HB98	7	0	2.0	3.21	0.62	2.33	4.48
A0A078HPY1	7	0	0.86	3.16	0.8	2.19	4.52
A0A078HQI3	7	0	1.14	2.9	0.8	1.5	4.33
A0A078I717	7	0	2.14	3.1	0.81	1.45	4.59
A0A078I9G5	7	0	2.14	3.39	1.11	1.47	4.95
A0A078JCV1	7	0	1.43	2.83	1.16	1.52	4.91
A0A078JY50	7	0	1.14	3.93	0.8	2.61	4.93
A0A078KNR5	7	0	2.0	4.23	0.69	2.85	4.99
A0A078KYG5	7	3	4.43	2.28	1.15	0.47	4.88
A0A078KZY6	7	7	6.0	2.45	1.1	0.54	4.93
A0A078LS31	7	0	3.14	3.63	1.04	1.15	4.98
A0A078LUI6	7	4	4.57	2.76	1.17	0.62	4.7
A0A078LYE5	7	2	3.29	3.06	1.12	1.07	4.9
A0A078MCR1	7	4	4.57	2.74	1.21	0.72	4.75
A0A078ME42	7	0	2.43	3.29	1.49	0.78	4.85
A0A078ME94	7	0	2.57	3.24	1.42	0.79	4.98
A0A078ML24	7	0	2.57	2.97	1.5	0.24	4.58
A0A078MNM8	7	3	3.57	3.08	1.04	1.14	4.83
A0A078MQG5	7	6	5.29	1.57	0.79	0.39	4.13
A0A078MXM8	7	0	1.43	3.35	0.9	1.85	4.69
A0A080MAQ5	7	7	5.86	2.14	1.1	0.48	4.41
A0A080ZY11	7	0	1.43	3.66	1.41	0.95	4.96
A0A080ZY12	7	0	1.86	3.69	1.08	1.67	4.97
A0A080ZY13	7	0	1.29	3.2	0.53	2.25	3.69
A0A080ZY14	7	0	1.71	3.51	1.08	1.38	4.94
A0A081B972	7	3	2.43	2.76	0.94	1.13	4.49
A0A081BDY7	7	7	5.43	2.02	1.03	0.6	4.47
A0A081BJN9	7	0	2.43	4.11	0.69	3.0	4.94
A0A081D1U1	7	0	1.71	3.28	1.45	0.65	4.71
A0A081DFP3	7	6	5.0	2.32	1.14	0.56	4.54
A0A081FTQ8	7	4	4.71	2.8	1.22	0.65	4.85
A0A081FUB8	7	7	6.0	1.98	1.08	0.16	4.45
A0A081GIS6	7	1	3.29	3.93	0.84	2.16	4.93
A0A081GM44	7	0	1.71	3.74	0.99	1.86	4.96
A0A081GZA3	7	0	3.14	2.4	1.1	0.75	4.88
A0A081HEW9	7	7	5.86	2.11	1.26	0.14	4.92
A0A081I6C3	7	7	6.0	1.45	0.67	0.41	3.21
A0A081K5B9	7	7	5.86	1.71	0.93	0.51	3.89
A0A081K7I7	7	0	2.14	3.09	1.08	1.21	4.93
A0A081L751	7	0	2.14	2.96	1.35	0.98	5.0
A0A081L9D0	7	0	3.57	3.77	0.75	2.12	4.93
A0A081N204	7	0	1.29	2.66	0.94	1.1	4.3
A0A081NDF5	7	0	1.43	2.62	1.57	1.02	4.97
A0A081NJ86	7	7	5.57	2.06	1.07	0.46	4.48
A0A081NL32	7	6	5.57	2.26	1.2	0.29	4.57
A0A081P0F7	7	3	4.14	2.74	1.23	0.73	4.99
A0A081P685	7	7	5.86	1.81	0.87	0.42	4.94
A0A081P6R2	7	0	2.86	3.59	0.82	1.73	4.75
A0A081PJ88	7	7	6.0	1.67	1.05	0.5	4.05
A0A081PL49	7	0	1.29	2.85	1.43	1.2	4.66
A0A081PSE2	7	0	2.14	3.49	1.01	2.06	4.79
A0A081PSE7	7	1	4.0	2.73	1.29	0.28	4.84
A0A081PVW8	7	0	1.43	2.53	0.95	1.11	3.88
A0A081PVW9	7	0	2.71	3.79	0.89	2.22	4.96
A0A081PVX5	7	0	2.29	2.65	1.3	1.06	5.0
A0A081PY49	7	1	3.43	2.92	1.54	0.28	5.0
A0A081QAQ3	7	0	2.71	3.84	0.91	1.73	4.92
A0A081QAQ9	7	1	3.71	2.78	1.41	0.17	4.95
A0A081QRQ7	7	0	2.86	3.63	0.97	1.41	4.9
A0A081QRR3	7	1	3.14	2.71	1.5	0.27	4.86
A0A081R6Z2	7	0	2.57	3.8	0.89	2.32	4.96
A0A081R6Z6	7	1	3.43	2.98	1.44	0.93	4.93
A0A081RCG4	7	7	6.0	2.14	1.08	0.36	4.99
A0A081RE27	7	7	5.86	1.77	1.01	0.38	4.12
A0A081RPN4	7	7	5.86	1.48	0.72	0.29	3.45
A0A081S0W3	7	6	5.29	2.75	1.32	0.47	4.92
A0A081S2W1	7	7	6.0	1.99	1.2	0.45	4.63
A0A081S834	7	7	5.86	1.46	0.72	0.29	3.46
A0A081SB46	7	0	2.71	3.77	0.89	2.27	4.93
A0A081SB52	7	1	3.29	2.86	1.52	0.28	4.99
A0A081SHN3	7	0	2.71	3.98	0.59	2.96	4.9
A0A081SI57	7	7	6.0	1.57	0.78	0.25	3.39
A0A081XQM9	7	0	3.57	3.72	0.79	2.48	4.91
A0A081XV18	7	0	0.86	4.32	0.57	3.37	4.85
A0A081XXH6	7	7	6.0	1.63	0.94	0.25	4.99
A0A084AD86	7	0	3.0	3.02	1.21	0.73	4.93
A0A084AUK6	7	0	1.86	2.94	1.47	0.83	4.69
A0A084B5W2	7	0	3.57	3.69	1.11	0.42	4.92
A0A084B6Y7	7	0	1.71	3.81	1.13	1.1	4.86
A0A084E1U1	7	6	5.29	1.71	0.92	0.44	4.97
A0A084ENQ7	7	0	2.14	3.24	1.26	0.92	4.78
A0A084G9A0	7	0	1.57	3.54	0.67	2.63	4.63
A0A084GDA7	7	0	2.86	3.1	1.39	0.91	5.0
A0A084H1M9	7	0	3.57	3.88	0.74	2.27	4.82
A0A084IN67	7	0	1.57	3.79	1.04	2.3	4.81
A0A084J1X0	7	0	3.0	3.66	0.96	0.58	4.75
A0A084JWU4	7	6	5.57	2.41	1.16	0.52	4.77
A0A084Q8C4	7	0	3.43	3.63	1.26	0.5	4.94
A0A084QDX5	7	0	1.86	3.95	0.86	2.66	4.98
A0A084QKU8	7	0	1.86	3.04	1.44	0.75	4.72
A0A084SE44	7	0	1.43	2.96	1.35	0.73	4.99
A0A084SMX9	7	4	4.43	2.37	0.9	0.82	4.36
A0A084SPB8	7	7	5.43	2.48	1.19	0.67	4.93
A0A084SQ32	7	5	4.86	2.35	0.99	0.99	4.83
A0A084SSS2	7	7	6.0	1.56	0.81	0.43	4.07
A0A084STI4	7	7	5.71	2.01	1.04	0.39	4.88
A0A084SXR0	7	5	5.29	1.9	1.06	0.41	4.65
A0A084T9C9	7	0	1.57	2.36	1.53	0.58	4.54
A0A084U8S0	7	0	1.86	4.02	0.82	2.11	4.93
A0A084W5A2	7	0	1.57	3.53	0.99	1.99	4.79
A0A085B710	7	0	1.71	3.3	1.68	1.03	4.93
A0A085B944	7	0	1.86	3.29	1.42	1.06	4.79
A0A085BAC5	7	0	2.29	4.12	0.56	3.06	4.92
A0A085CAB8	7	0	2.86	3.64	0.92	1.41	4.95
A0A085F2Z9	7	0	0.71	2.58	0.44	1.94	3.17
A0A085F882	7	3	4.14	2.63	1.16	1.0	4.91
A0A085F8Z1	7	7	5.71	2.08	1.09	0.68	4.9
A0A085FRI8	7	0	1.71	2.33	1.38	0.35	3.96
A0A085FX91	7	0	3.57	2.53	1.04	1.22	4.5
A0A085FXM1	7	4	4.57	2.94	1.08	1.25	4.81
A0A085GE97	7	2	3.86	3.08	1.06	1.33	4.9
A0A085JEX2	7	0	3.57	2.45	1.12	0.67	4.53
A0A085KBF9	7	6	5.43	1.68	0.94	0.41	4.81
A0A085U5K6	7	7	5.71	2.14	1.08	0.66	4.98
A0A085U724	7	6	5.71	2.45	1.17	0.6	4.92
A0A085UTY4	7	0	2.14	3.73	1.12	1.17	4.99
A0A085V1F0	7	0	3.57	2.44	1.13	0.7	4.54
A0A085V559	7	4	4.0	3.06	1.04	1.04	5.0
A0A085V5K2	7	0	1.71	3.05	1.38	0.79	4.83
A0A085V803	7	3	3.29	2.67	1.04	0.79	4.63
A0A085V847	7	7	6.0	1.67	0.63	0.76	3.18
A0A085VG74	7	7	6.0	1.76	0.65	0.69	3.45
A0A085VGR4	7	7	5.86	2.11	1.21	0.15	4.67
A0A085VHH6	7	0	3.57	2.43	1.13	0.68	4.54
A0A085VL27	7	7	6.0	1.58	0.89	0.17	4.1
A0A085VQ19	7	0	2.29	2.49	1.17	0.77	4.06
A0A085VSX2	7	5	5.14	2.49	1.02	0.9	4.92
A0A085VZF8	7	5	5.14	2.18	1.18	0.42	4.75
A0A085WEK8	7	0	3.43	3.15	1.37	0.8	4.83
A0A085WIN2	7	7	5.86	1.75	0.95	0.34	4.38
A0A085WLA4	7	7	5.14	2.24	1.06	0.23	4.99
A0A085WLE8	7	7	6.0	2.1	0.86	0.64	4.71
A0A085WSD5	7	0	1.14	4.23	0.71	2.67	4.95
A0A085WUJ3	7	7	5.14	2.29	1.06	0.75	4.89
A0A085WUM5	7	0	2.71	3.06	1.53	0.5	4.82
A0A085WXS8	7	7	6.0	1.86	1.13	0.36	4.74
A0A085Z5Y9	7	0	1.86	4.01	0.57	3.19	4.96
A0A085Z7K6	7	0	1.14	2.64	1.16	0.74	4.56
A0A085ZEX4	7	0	2.43	3.0	1.16	1.12	4.55
A0A085ZF68	7	0	2.29	4.03	0.87	2.07	4.77
A0A085ZHC3	7	0	1.57	3.61	1.31	0.77	4.99
A0A085ZRX4	7	7	6.0	1.75	1.06	0.41	4.39
A0A086A7Z3	7	0	3.43	4.03	0.82	1.69	4.93
A0A086A9V0	7	0	0.86	3.22	1.63	0.74	4.95
A0A086AI41	7	7	6.0	1.93	1.03	0.42	4.21
A0A086AKF8	7	0	1.14	3.36	1.41	0.68	4.87
A0A086ANA2	7	0	1.29	3.29	1.47	0.72	4.96
A0A086AQK3	7	0	2.57	3.94	0.6	2.76	4.87
A0A086AZB4	7	0	2.86	4.15	0.83	1.75	4.93
A0A086CZA2	7	3	4.0	2.7	1.19	1.16	5.0
A0A086D364	7	7	5.43	1.92	1.07	0.69	4.29
A0A086JP97	7	0	1.0	3.15	0.61	2.47	4.09
A0A086JPS9	7	0	1.0	3.25	1.08	1.59	4.99
A0A086K7M8	7	0	0.57	3.6	1.14	1.99	4.43
A0A086M8I6	7	0	1.29	4.08	1.04	1.47	4.86
A0A086MR93	7	6	5.71	2.1	0.82	0.2	4.69
A0A086MRK9	7	0	3.71	2.58	1.18	0.85	4.58
A0A086MSA6	7	6	5.29	1.56	0.86	0.29	3.66
A0A086N3V6	7	0	1.14	4.24	0.54	3.11	4.84
A0A086P9V8	7	0	2.71	3.67	0.89	1.76	4.85
A0A086PAL3	7	6	5.29	1.83	1.11	0.48	4.52
A0A086PSM1	7	1	2.86	3.68	0.89	1.88	4.83
A0A086QE78	7	1	3.43	3.54	1.06	1.53	4.97
A0A086SV98	7	1	3.86	3.34	1.19	1.05	4.79
A0A086T3L0	7	0	2.86	2.73	1.43	0.71	4.92
A0A086TBZ9	7	0	1.14	3.62	1.1	2.05	4.99
A0A086TJM6	7	0	1.57	3.54	0.96	1.88	4.84
A0A086WB64	7	0	1.0	3.81	1.22	2.08	4.85
A0A086WD83	7	4	4.43	2.41	0.98	0.78	4.48
A0A086Y502	7	0	2.14	2.56	0.96	0.98	4.47
A0A086YD91	7	0	1.14	2.94	1.01	1.68	4.17
A0A086ZIG7	7	0	3.29	2.66	1.39	0.46	4.95
A0A086ZPC9	7	0	2.86	3.9	0.8	1.69	4.93
A0A087A4N6	7	0	1.57	4.12	1.07	1.99	4.93
A0A087A9I0	7	0	1.14	4.49	0.34	3.92	4.82
A0A087AF50	7	0	0.71	4.32	0.52	3.71	4.88
A0A087AQ66	7	1	2.29	3.73	1.07	1.64	4.94
A0A087ASM4	7	0	1.43	4.31	0.55	3.09	5.0
A0A087BCU2	7	0	1.57	3.8	0.72	2.71	4.91
A0A087BKR8	7	0	1.0	4.13	0.5	3.28	4.7
A0A087BUU1	7	0	1.71	3.72	1.21	1.71	4.97
A0A087CD27	7	3	4.14	2.6	1.23	0.37	4.81
A0A087CH09	7	0	1.57	2.5	1.22	0.85	4.32
A0A087CY07	7	0	1.0	4.46	0.36	3.83	4.8
A0A087D9S9	7	0	1.57	3.15	0.87	1.7	4.4
A0A087DAI1	7	0	2.57	2.95	1.58	0.84	4.95
A0A087DID2	7	1	3.29	2.6	1.5	0.3	4.97
A0A087DIG2	7	0	2.14	3.23	1.07	1.56	4.89
A0A087DRI3	7	0	0.71	4.54	0.37	3.88	4.77
A0A087DS80	7	1	3.43	2.43	1.4	0.36	4.93
A0A087E4Q9	7	0	2.71	3.88	0.92	1.24	4.95
A0A087E6J3	7	0	3.43	2.81	1.3	0.73	4.97
A0A087EBU8	7	2	3.86	2.2	1.34	0.43	4.94
A0A087EBU9	7	1	3.86	3.55	0.92	2.0	4.76
A0A087ECN2	7	0	1.14	2.95	1.39	0.59	4.58
A0A087EH55	7	1	3.29	2.31	1.34	0.46	4.59
A0A087GDB1	7	0	1.57	3.02	1.22	1.68	4.92
A0A087GKW1	7	0	2.14	3.19	0.81	1.28	4.49
A0A087HA86	7	0	1.86	2.67	1.26	0.56	4.97
A0A087K146	7	7	5.86	1.7	0.91	0.28	3.83
A0A087K9V4	7	0	2.0	3.99	0.88	1.87	4.94
A0A087L5Z2	7	7	5.57	2.08	1.01	0.8	4.65
A0A087N0Y0	7	0	2.71	3.02	1.52	0.13	4.85
A0A087NBE5	7	0	1.86	3.14	1.47	0.75	4.99
A0A087NHQ5	7	0	1.86	4.33	0.46	3.51	4.83
A0A087NYK0	7	0	3.57	2.4	1.13	0.65	4.56
A0A087PT84	7	0	3.29	2.34	1.03	1.17	4.56
A0A087QID4	7	0	2.29	3.17	1.05	0.62	4.8
A0A087QLK6	7	0	1.43	3.06	1.36	1.0	4.95
A0A087RV75	7	7	5.86	1.47	0.73	0.31	3.47
A0A087S0Z4	7	7	5.86	1.48	0.72	0.31	3.48
A0A087S8Q4	7	7	5.86	1.46	0.71	0.31	3.46
A0A087SAV2	7	1	2.86	3.46	1.04	1.54	4.93
A0A087SDM9	7	0	2.29	2.67	1.09	1.15	4.72
A0A087SDN2	7	0	1.43	3.95	0.59	3.1	4.79
A0A087SIX6	7	0	1.0	4.07	0.73	2.79	4.85
A0A087SKU7	7	6	5.57	2.02	0.92	0.41	4.61
A0A087SNE7	7	0	2.71	2.81	1.33	0.87	4.81
A0A087SNE8	7	0	3.0	2.91	1.55	0.61	4.86
A0A087SQI0	7	0	1.29	2.8	1.6	1.03	4.88
A0A087V2W4	7	0	2.29	3.2	1.03	0.86	4.91
A0A087VNL4	7	0	1.57	2.95	1.26	0.78	4.78
A0A087WT44	7	0	2.43	3.2	0.89	1.93	4.81
A0A087X567	7	0	1.86	4.13	0.63	2.96	4.88
A0A087X5J8	7	0	2.57	3.17	1.06	1.58	4.91
A0A087XHU2	7	0	2.71	3.33	1.06	1.65	4.81
A0A087XHU3	7	0	1.57	3.9	0.62	2.77	4.75
A0A087XLN2	7	0	2.0	3.76	0.7	2.38	4.84
A0A087XYB0	7	0	2.29	3.27	1.12	0.65	4.87
A0A087Y5Y3	7	0	1.71	4.13	0.68	2.68	4.89
A0A088E4B3	7	7	6.0	1.98	0.76	0.5	3.61
A0A088E685	7	0	3.14	3.25	1.09	0.73	4.73
A0A088EZB2	7	6	5.71	2.36	1.21	0.17	4.64
A0A088EZV8	7	0	2.14	3.03	1.37	0.91	4.98
A0A088MRT5	7	1	3.86	2.72	1.29	0.88	4.98
A0A088MSD6	7	1	3.71	2.57	1.25	0.77	4.92
A0A088N4P0	7	0	3.57	2.42	1.17	0.64	4.51
A0A088QHU5	7	0	3.14	3.47	1.03	1.88	4.76
A0A088QIZ2	7	0	2.71	3.97	0.96	1.18	4.87
A0A089NRI0	7	2	4.0	2.69	1.23	1.12	4.92
A0A089NYN7	7	0	2.71	3.2	1.41	0.45	4.91
A0A089P1U3	7	0	1.86	2.95	1.38	0.95	4.76
A0A089P2I9	7	0	3.14	3.14	1.57	0.44	4.9
A0A089PCT1	7	0	2.29	3.79	0.85	1.86	4.9
A0A089PEL8	7	0	1.43	4.76	0.27	4.03	5.0
A0A089Q6T9	7	0	1.14	2.21	1.25	0.88	4.93
A0A089WT39	7	0	2.57	3.07	1.21	0.98	4.99
A0A089WTK1	7	7	6.0	1.69	0.87	0.29	3.7
A0A089XJ25	7	7	5.86	1.53	0.82	0.38	4.06
A0A089Y8D9	7	7	6.0	1.79	0.64	0.59	3.3
A0A089Y9C2	7	0	3.57	2.43	1.13	0.66	4.54
A0A089YDN9	7	0	2.29	3.53	1.16	0.77	4.98
A0A089YJ50	7	7	5.86	2.15	1.24	0.16	4.71
A0A089YJB9	7	0	2.0	3.32	1.07	1.1	4.78
A0A089YN84	7	7	6.0	1.6	0.81	0.17	4.13
A0A089YUB5	7	0	3.57	2.44	1.12	0.68	4.56
A0A089ZPH2	7	7	6.0	1.76	0.97	0.18	4.08
A0A090AMQ3	7	6	5.29	2.23	1.16	0.57	4.61
A0A090D9V7	7	0	2.57	3.71	0.9	2.09	4.94
A0A090DHB5	7	2	3.86	2.53	1.1	0.96	4.42
A0A090ENQ7	7	2	3.86	2.5	1.1	0.91	4.4
A0A090G0Y8	7	0	3.29	2.29	1.06	0.95	4.39
A0A090GBP0	7	2	3.86	2.5	1.09	0.95	4.41
A0A090GFU4	7	2	3.86	2.48	1.09	0.96	4.34
A0A090GFW1	7	2	3.86	2.5	1.1	0.92	4.43
A0A090I8H3	7	7	5.86	1.52	0.83	0.23	3.52
A0A090IBW3	7	0	1.71	2.82	1.46	0.51	4.84
A0A090IRA3	7	0	1.86	1.81	1.06	0.57	3.53
A0A090M6I2	7	0	3.71	2.47	1.32	0.2	4.89
A0A090MSJ6	7	0	1.57	2.74	1.2	0.9	4.55
A0A090N4G3	7	0	2.57	3.11	1.37	0.71	4.92
A0A090PYC3	7	0	0.71	2.78	0.86	1.85	3.96
A0A090Q019	7	7	6.0	1.99	1.21	0.48	4.52
A0A090Q4A1	7	0	3.0	4.02	0.79	2.38	4.98
A0A090QEM5	7	5	5.29	2.59	1.17	0.57	4.84
A0A090QPR0	7	0	0.29	4.76	0.04	4.73	4.79
A0A090R9F8	7	0	1.29	2.71	1.17	0.61	4.75
A0A090S499	7	0	1.29	2.93	1.28	0.7	4.86
A0A090SQH4	7	0	0.71	4.11	0.66	3.17	4.75
A0A090TA08	7	0	1.0	1.47	0.66	0.28	2.11
A0A090VEC1	7	4	4.14	2.61	1.28	0.62	4.8
A0A090WI58	7	5	5.14	2.55	1.11	0.54	4.43
A0A090WM11	7	0	1.29	3.69	0.6	2.86	4.74
A0A090WM96	7	7	6.0	1.85	1.06	0.36	4.39
A0A090YSG3	7	0	2.0	3.04	1.44	0.75	4.76
A0A090YSK7	7	0	3.14	3.73	0.97	0.82	4.74
A0A090ZFR9	7	0	1.86	2.63	1.41	0.87	4.92
A0A091B7Q8	7	0	3.14	2.99	1.08	1.23	4.99
A0A091BVL1	7	0	1.86	3.18	1.2	1.3	4.55
A0A091CLZ0	7	0	1.57	3.03	1.16	1.12	4.59
A0A091DPR7	7	0	3.0	3.29	0.89	2.11	4.79
A0A091EW63	7	0	1.43	3.25	1.26	1.07	4.85
A0A091F363	7	0	2.29	3.2	1.05	0.68	4.77
A0A091FQG2	7	0	2.29	3.15	1.05	0.56	4.8
A0A091GKE9	7	0	1.43	2.89	1.21	0.88	4.34
A0A091GNW2	7	0	1.43	3.1	1.16	1.07	4.75
A0A091GWY0	7	0	2.29	3.26	1.21	0.56	4.95
A0A091HJR0	7	0	1.57	3.21	1.32	0.77	5.0
A0A091ITL3	7	0	2.43	3.28	1.11	0.71	5.0
A0A091J875	7	0	2.29	3.24	1.02	1.0	4.96
A0A091JEK8	7	0	1.57	3.1	1.31	0.82	4.88
A0A091JRE0	7	0	2.29	3.31	1.16	0.88	4.95
A0A091K0I4	7	0	1.43	3.1	1.27	0.92	4.93
A0A091KH88	7	0	1.57	3.01	1.44	0.92	4.88
A0A091KIA6	7	0	2.29	3.23	1.06	0.8	4.91
A0A091L5R5	7	0	2.29	3.2	1.02	0.87	4.89
A0A091L817	7	0	1.57	2.88	1.25	0.82	4.65
A0A091LQ67	7	0	1.57	2.92	1.4	0.68	4.47
A0A091M8K0	7	0	2.29	3.24	1.06	0.77	4.78
A0A091MPC0	7	0	1.29	2.98	0.86	1.96	4.52
A0A091NTM5	7	0	1.43	3.0	1.22	0.7	4.76
A0A091P334	7	0	1.43	2.95	1.33	1.14	4.78
A0A091P5W7	7	0	2.29	3.22	0.99	1.09	4.98
A0A091PEW9	7	0	1.43	3.03	1.4	1.0	4.95
A0A091PGC3	7	0	2.14	3.08	0.93	1.08	4.7
A0A091PZ01	7	0	2.29	3.17	1.05	0.67	4.8
A0A091QL68	7	0	1.57	3.07	1.27	1.04	4.92
A0A091RDV9	7	0	1.43	3.04	0.99	1.91	4.42
A0A091S7V2	7	0	2.14	3.11	0.92	1.13	4.7
A0A091SZR1	7	0	1.57	3.55	0.76	2.59	4.68
A0A091U9K2	7	0	1.43	2.87	1.34	0.76	4.76
A0A091UHN0	7	0	2.14	3.22	0.98	0.97	4.74
A0A091VH48	7	0	1.43	2.87	1.46	1.21	4.99
A0A091VU88	7	0	2.29	3.19	1.03	0.88	4.88
A0A091W083	7	0	1.71	3.33	1.31	0.61	4.85
A0A091WAB4	7	0	2.29	3.19	0.99	1.27	4.93
A0A093CVM5	7	0	2.29	3.15	1.03	0.77	4.86
A0A093DMT0	7	0	1.43	2.95	1.21	1.08	4.76
A0A093ECN9	7	0	1.57	2.97	1.42	1.18	4.77
A0A093GKW5	7	0	1.43	3.14	1.36	0.81	4.89
A0A093GQA7	7	0	1.43	2.91	1.06	0.9	4.25
A0A093HWZ2	7	0	1.43	2.93	1.34	1.01	4.82
A0A093I7U7	7	0	1.57	3.19	1.21	0.95	4.9
A0A093J1D2	7	0	2.29	3.04	0.93	0.92	4.72
A0A093JR73	7	0	2.43	3.26	1.09	0.68	4.92
A0A093NZZ4	7	0	2.29	3.19	1.04	0.74	4.84
A0A093PT65	7	0	2.29	3.17	1.05	0.49	4.68
A0A093QEJ8	7	0	1.57	2.96	1.35	1.15	4.59
A0A093RQQ2	7	0	1.43	3.01	1.26	1.01	4.77
A0A093VDQ2	7	0	2.14	2.66	1.32	1.13	4.88
A0A093VEW4	7	0	3.29	2.78	1.12	0.39	4.58
A0A093VGR6	7	0	0.71	2.78	1.48	1.02	4.99
A0A093XEX2	7	0	1.43	2.12	0.79	0.59	3.4
A0A093XHE3	7	0	0.86	3.96	0.74	2.64	4.55
A0A093XKY0	7	0	0.86	3.94	0.74	2.62	4.53
A0A093YDS2	7	1	3.14	3.53	1.01	1.48	4.87
A0A093YLI2	7	3	4.57	3.09	1.14	0.28	4.98
A0A093YSL5	7	0	1.57	3.14	1.36	1.22	4.97
A0A093YUL6	7	0	0.71	3.37	1.32	1.48	4.73
A0A093ZGF0	7	0	2.57	2.42	1.25	0.87	4.59
A0A093ZML8	7	1	3.29	3.4	1.06	1.0	4.81
A0A093ZVZ1	7	0	1.43	2.13	0.79	0.58	3.29
A0A094A3C3	7	4	4.0	2.42	1.15	0.47	4.99
A0A094A8X5	7	0	2.57	2.5	1.19	0.9	4.45
A0A094BC50	7	0	2.71	2.66	1.21	1.05	4.77
A0A094BCZ7	7	2	3.43	2.76	0.92	1.06	4.7
A0A094BDY9	7	0	2.14	3.62	0.91	2.01	4.78
A0A094C1Q0	7	0	2.71	2.66	1.28	1.04	4.96
A0A094C4Z0	7	0	3.0	3.33	1.0	1.51	4.97
A0A094C6M1	7	4	3.86	2.71	1.14	0.89	4.97
A0A094CD25	7	0	1.0	3.59	1.22	1.34	4.53
A0A094CLS0	7	0	2.14	3.07	0.92	1.38	4.62
A0A094CX04	7	0	1.86	2.47	1.23	0.61	4.99
A0A094D1E2	7	2	4.29	3.21	1.11	0.22	4.85
A0A094DCA9	7	0	2.86	3.41	0.87	1.77	4.72
A0A094DG98	7	0	2.71	2.79	1.38	1.25	4.97
A0A094DQ01	7	0	3.0	3.5	0.97	1.38	4.87
A0A094DYR0	7	4	4.0	2.81	1.19	0.19	4.92
A0A094DYR2	7	0	2.43	3.25	1.02	0.87	5.0
A0A094EB41	7	4	3.86	2.86	1.03	1.23	4.9
A0A094FJW8	7	3	3.43	2.84	0.99	0.97	4.94
A0A094FSX1	7	4	3.71	2.64	1.11	0.57	4.94
A0A094FTW9	7	0	2.86	3.44	1.05	1.03	4.86
A0A094GG34	7	4	3.86	2.43	1.06	0.41	4.79
A0A094GGJ6	7	0	2.14	2.95	0.84	1.59	4.49
A0A094GLS4	7	0	2.57	2.52	1.18	1.03	4.46
A0A094GQ83	7	4	4.14	3.1	1.18	1.18	4.94
A0A094GYY1	7	4	4.0	2.77	0.98	0.97	4.86
A0A094HEE0	7	0	2.57	2.57	1.21	1.11	4.58
A0A094HHW0	7	0	2.29	3.03	0.91	1.08	4.57
A0A094HT98	7	0	2.14	2.72	1.12	1.19	4.56
A0A094IDD6	7	0	2.86	3.2	1.16	0.85	4.97
A0A094J1J5	7	0	2.0	3.17	1.55	0.92	4.85
A0A094JEG7	7	7	5.71	1.96	1.11	0.49	4.8
A0A094L2D4	7	7	5.29	2.13	1.18	0.57	4.75
A0A094LIF6	7	0	1.43	2.85	1.32	0.9	4.7
A0A094M550	7	0	2.29	3.47	1.07	0.9	4.76
A0A094YSX2	7	0	3.29	2.33	1.02	1.2	4.43
A0A094YTT3	7	6	5.43	1.49	0.9	0.25	4.22
A0A094YXK3	7	0	1.43	3.7	1.11	1.93	4.99
A0A094YY71	7	0	3.43	3.14	1.41	0.33	4.85
A0A095B458	7	0	0.86	2.67	1.7	1.06	4.87
A0A095CGB0	7	3	4.14	3.04	1.3	0.39	4.96
A0A095JKS1	7	7	5.86	2.33	0.95	0.41	4.42
A0A095KRP2	7	7	6.0	1.53	0.9	0.18	4.25
A0A095LE11	7	7	5.86	2.54	1.15	0.34	4.89
A0A095SRL8	7	6	5.71	2.22	1.08	0.42	4.76
A0A095UEP6	7	0	3.57	2.45	1.18	0.71	4.58
A0A095UL34	7	7	5.57	2.08	1.29	0.47	4.98
A0A095V656	7	0	3.43	2.32	1.06	0.99	4.25
A0A095VJU3	7	0	2.0	3.56	0.71	2.55	4.82
A0A095VM55	7	0	2.86	3.09	1.14	1.12	4.98
A0A095W5U6	7	7	6.0	1.51	0.64	0.32	2.81
A0A095WZF8	7	0	2.71	2.63	1.35	0.58	4.7
A0A095XIK5	7	0	1.57	3.6	1.06	1.39	4.92
A0A095XKP8	7	7	5.86	1.78	1.14	0.05	4.26
A0A095Y3L7	7	0	3.14	3.31	0.94	0.75	4.81
A0A095YGY6	7	7	5.86	2.75	1.23	0.54	4.78
A0A095ZCK9	7	0	2.43	2.75	1.46	0.61	4.65
A0A095ZR12	7	0	2.71	3.77	1.13	0.75	4.99
A0A096FLP8	7	0	0.86	3.78	0.56	2.87	4.47
A0A096GV33	7	0	2.71	2.53	1.18	0.26	4.33
A0A096HFQ5	7	0	1.57	3.19	1.21	0.61	4.93
A0A096HQN3	7	7	6.0	1.71	0.76	0.46	4.22
A0A096NLF2	7	0	2.57	3.25	0.99	1.96	4.99
A0A097EIY1	7	6	5.14	1.54	0.72	0.3	3.22
A0A097EJM1	7	0	1.43	2.87	1.62	0.31	4.96
A0A097IF23	7	0	3.29	3.5	1.01	0.7	4.84
A0A097II58	7	0	3.0	3.73	0.96	1.25	4.98
A0A098BF26	7	0	1.57	4.03	0.71	2.71	4.8
A0A098BHV5	7	7	5.86	1.46	0.81	0.47	4.57
A0A098BWL2	7	1	2.57	2.84	1.18	0.79	4.61
A0A098EH43	7	0	3.0	3.24	1.18	0.94	4.99
A0A098FZS0	7	0	2.29	3.63	0.93	1.59	4.9
A0A098G1Q4	7	6	5.43	2.09	1.0	0.34	4.78
A0A098G7X2	7	1	3.14	3.69	1.18	1.11	4.99
A0A098GC62	7	0	3.0	2.9	1.27	0.27	4.94
A0A098GF41	7	6	5.57	2.16	1.0	0.4	4.57
A0A098LG19	7	0	1.86	3.76	1.09	1.62	4.88
A0A098PY50	7	5	5.14	2.77	1.08	1.06	4.47
A0A098PZA5	7	0	2.0	3.19	1.17	1.0	4.81
A0A098TI01	7	0	1.43	3.61	0.89	2.07	4.86
A0A098VLQ1	7	0	2.29	3.52	0.97	1.26	4.94
A0A098Y0A5	7	0	0.86	4.29	0.58	3.63	4.96
A0A098Y6M6	7	0	3.71	3.25	1.21	1.03	4.81
A0A098Y7R6	7	0	3.0	2.5	1.66	0.57	4.9
A0A098YA27	7	7	5.57	2.07	1.12	0.4	4.93
A0A099CUP5	7	7	6.0	1.64	0.88	0.19	4.08
A0A099D1N5	7	1	3.0	3.38	1.33	0.55	4.86
A0A099D252	7	0	3.43	3.4	1.07	1.27	4.82
A0A099D5X1	7	0	3.43	3.23	1.11	1.41	4.91
A0A099D9D8	7	3	4.14	3.0	1.23	0.91	4.91
A0A099F1T2	7	0	2.86	2.88	1.17	0.81	4.77
A0A099F555	7	0	2.57	2.74	1.27	0.67	4.76
A0A099F6R4	7	1	4.0	2.45	1.19	0.75	4.93
A0A099F735	7	2	4.14	2.76	1.1	1.15	4.75
A0A099GIK6	7	0	3.29	3.21	1.14	1.15	4.9
A0A099GIS3	7	3	4.29	2.8	1.15	0.95	4.96
A0A099GKH9	7	2	4.14	2.77	1.12	1.16	4.67
A0A099J4F1	7	6	5.14	2.03	1.21	0.22	4.87
A0A099K848	7	0	3.57	2.42	1.15	0.68	4.42
A0A099L554	7	7	6.0	1.44	0.65	0.27	3.13
A0A099MZF6	7	2	3.86	2.65	1.32	0.13	4.98
A0A099N1F4	7	4	4.43	2.52	1.23	0.96	4.73
A0A099N1Y4	7	0	1.57	2.83	1.48	1.35	4.98
A0A099N208	7	7	6.0	1.67	1.04	0.14	4.71
A0A099NUR7	7	0	2.0	3.79	0.96	2.13	4.99
A0A099P2P3	7	1	2.43	3.68	0.99	1.73	4.9
A0A099P806	7	1	3.29	3.76	1.14	0.94	4.99
A0A099S1L3	7	0	1.29	3.58	0.78	2.48	4.82
A0A099TAM0	7	0	2.14	3.09	1.53	0.44	4.9
A0A099W8M3	7	0	2.86	3.48	1.05	1.43	4.94
A0A099WES4	7	0	2.86	3.47	1.08	1.33	4.87
A0A099Y3Q3	7	0	1.43	4.52	0.59	3.29	4.98
A0A099YCU1	7	0	1.86	2.54	0.74	1.06	3.79
A0A099ZAV3	7	0	1.29	3.7	0.75	2.72	4.58
A0A099ZD31	7	0	1.43	3.06	1.35	0.66	4.83
A0A0A0A869	7	0	2.29	3.17	1.03	0.71	4.79
A0A0A0ACL8	7	0	1.57	3.08	1.28	0.79	4.98
A0A0A0B8M9	7	1	3.0	3.44	1.33	1.25	4.89
A0A0A0B8N0	7	7	6.0	1.71	0.85	0.54	4.41
A0A0A0BE44	7	7	6.0	1.74	0.78	0.45	3.96
A0A0A0BF95	7	4	4.57	2.75	1.18	0.8	4.74
A0A0A0BKF5	7	7	5.86	2.0	1.09	0.19	4.75
A0A0A0BNH6	7	0	1.43	3.24	1.04	0.99	4.66
A0A0A0BRT0	7	6	5.0	2.11	1.39	0.32	5.0
A0A0A0BVQ9	7	0	1.0	4.62	0.48	3.66	4.99
A0A0A0D2I6	7	2	3.86	2.54	1.11	1.05	4.94
A0A0A0DDD3	7	7	6.0	1.71	0.96	0.28	3.89
A0A0A0EN42	7	0	0.71	3.17	0.94	2.18	4.71
A0A0A0HJG6	7	3	4.29	2.78	1.18	1.16	4.9
A0A0A0HPS2	7	0	4.0	2.72	1.16	0.9	4.98
A0A0A0HT37	7	0	2.29	3.24	1.37	0.4	4.97
A0A0A0JT53	7	6	5.29	1.46	0.74	0.4	3.53
A0A0A0KEX4	7	0	2.43	2.53	1.12	0.38	4.9
A0A0A0L087	7	0	2.86	3.38	0.89	2.03	4.98
A0A0A0LY72	7	1	3.71	3.57	1.27	0.62	4.9
A0A0A0MAD9	7	0	1.57	4.18	0.58	3.0	4.83
A0A0A0N3Y4	7	0	3.57	2.39	1.15	0.8	4.5
A0A0A0N6R6	7	0	1.71	3.92	0.87	2.06	4.89
A0A0A0N7N8	7	1	3.57	3.21	1.22	0.83	4.77
A0A0A1CWV7	7	0	1.57	3.97	0.8	2.73	5.0
A0A0A1D1P8	7	7	5.57	2.07	1.19	0.41	4.69
A0A0A1D1Y9	7	0	0.86	4.05	0.69	3.18	4.76
A0A0A1DG92	7	7	6.0	1.7	0.81	0.57	3.73
A0A0A1DPU3	7	0	2.29	3.12	0.92	0.98	4.55
A0A0A1FDS9	7	6	5.43	1.48	0.77	0.26	3.52
A0A0A1FFR3	7	6	5.43	1.96	1.13	0.43	4.64
A0A0A1GXC3	7	0	3.29	3.98	0.87	1.46	4.86
A0A0A1HPX4	7	7	6.0	1.48	0.84	0.28	3.1
A0A0A1HT90	7	5	4.86	2.3	0.81	0.96	4.3
A0A0A1HV67	7	0	2.0	3.66	1.18	0.79	4.8
A0A0A1I283	7	0	3.57	2.43	1.14	0.67	4.55
A0A0A1I396	7	7	6.0	1.87	1.1	0.27	4.77
A0A0A1I463	7	7	6.0	1.56	0.87	0.16	4.01
A0A0A1I4V4	7	7	5.86	1.32	0.8	0.16	4.0
A0A0A1ME69	7	0	2.86	4.21	0.6	2.83	5.0
A0A0A1MNA8	7	0	2.43	2.77	1.54	0.44	4.77
A0A0A1PHH7	7	1	3.71	2.57	1.34	0.72	4.83
A0A0A1PZG3	7	0	2.29	2.83	1.75	0.42	4.94
A0A0A1T3X8	7	0	1.57	3.87	0.87	2.55	4.97
A0A0A1T725	7	1	3.29	2.85	1.38	1.07	4.74
A0A0A1T973	7	4	4.0	2.87	0.93	1.12	4.77
A0A0A1TQN6	7	0	3.57	3.36	1.27	0.57	4.88
A0A0A1UU17	7	0	1.71	3.55	0.91	1.82	4.76
A0A0A1V9B6	7	0	1.71	3.19	1.45	1.01	4.97
A0A0A1W013	7	0	1.71	4.33	0.53	3.25	4.97
A0A0A1W2X0	7	0	1.71	2.76	1.77	0.32	4.96
A0A0A1W542	7	0	1.14	3.42	1.19	1.5	4.83
A0A0A1WGH0	7	0	1.0	4.23	0.43	3.71	4.8
A0A0A1YEQ5	7	0	3.57	2.45	1.14	0.55	4.57
A0A0A1YI32	7	7	6.0	1.78	0.77	0.53	3.8
A0A0A1YZP3	7	0	2.86	3.35	1.11	0.95	4.91
A0A0A1Z0C4	7	7	6.0	1.53	0.87	0.15	3.94
A0A0A1Z6Z4	7	0	1.29	3.38	1.43	1.43	4.9
A0A0A1Z987	7	0	3.57	2.43	1.13	0.71	4.53
A0A0A1Z994	7	6	5.29	1.95	1.14	0.06	4.64
A0A0A1ZAU4	7	0	2.43	3.88	0.88	1.85	4.97
A0A0A1ZJD3	7	0	3.29	3.23	1.49	0.69	4.88
A0A0A1ZNR4	7	0	2.43	2.79	1.64	0.67	4.96
A0A0A1ZRJ4	7	0	2.43	3.88	0.85	2.02	4.9
A0A0A2A583	7	0	2.57	4.0	0.86	1.92	4.96
A0A0A2A7E5	7	0	2.71	2.99	1.65	0.39	4.89
A0A0A2A9V0	7	0	2.71	3.15	1.71	0.66	4.96
A0A0A2ACG1	7	0	2.43	3.83	0.89	1.84	4.95
A0A0A2AFE9	7	0	2.43	3.87	0.87	1.88	4.97
A0A0A2AMK3	7	0	3.14	3.1	1.5	0.76	4.98
A0A0A2B3D7	7	0	2.29	3.79	0.88	1.8	4.95
A0A0A2B5E6	7	0	3.29	3.18	1.51	0.67	4.92
A0A0A2B6B6	7	0	2.43	3.86	0.89	1.8	4.98
A0A0A2B6G5	7	0	3.0	3.0	1.59	0.5	4.97
A0A0A2BM96	7	0	2.14	4.42	0.55	2.99	4.98
A0A0A2BN64	7	0	3.14	3.23	1.01	0.92	4.96
A0A0A2C6J5	7	0	1.29	4.75	0.23	4.25	5.0
A0A0A2CUU4	7	0	1.86	3.96	0.8	2.6	4.91
A0A0A2DKY3	7	0	2.29	3.27	1.06	0.77	4.69
A0A0A2GUG3	7	0	1.71	3.03	1.26	1.76	4.96
A0A0A2GXX1	7	7	5.86	1.69	0.95	0.23	3.81
A0A0A2KAQ1	7	0	3.43	3.4	1.18	0.96	4.99
A0A0A2KUH3	7	0	3.14	3.34	1.18	0.75	4.97
A0A0A2KVF7	7	0	2.43	2.62	1.16	1.1	4.5
A0A0A2LCR6	7	0	2.0	2.49	1.23	1.22	4.95
A0A0A2LH59	7	0	2.57	4.24	0.59	3.25	4.98
A0A0A2LL18	7	6	5.71	2.17	1.04	0.23	4.35
A0A0A2LNF5	7	0	1.86	3.01	1.23	1.18	4.79
A0A0A2M5Q1	7	0	2.29	3.92	0.89	1.5	4.85
A0A0A2M6V1	7	6	5.71	2.2	1.06	0.47	4.52
A0A0A2MDY1	7	6	5.57	1.9	1.11	0.37	4.26
A0A0A2MHD1	7	6	5.71	2.25	1.01	0.34	4.93
A0A0A2MI38	7	0	2.71	2.86	1.2	1.28	4.78
A0A0A2MMF9	7	7	6.0	1.89	1.04	0.33	4.04
A0A0A2MS87	7	0	2.14	3.89	0.68	2.49	4.95
A0A0A2STP4	7	5	5.0	2.39	1.27	0.54	4.79
A0A0A2SX11	7	7	6.0	2.23	1.21	0.48	4.84
A0A0A2T9X8	7	7	5.57	1.93	1.19	0.33	4.93
A0A0A2T9Y2	7	0	3.57	3.69	1.34	0.92	4.96
A0A0A2UVD3	7	0	2.29	3.34	1.33	1.28	4.84
A0A0A2VA28	7	0	3.0	2.66	1.22	1.11	4.77
A0A0A2VPY3	7	0	2.71	2.88	1.42	0.57	4.84
A0A0A2VSB8	7	5	4.29	2.82	1.15	0.99	4.68
A0A0A2VV64	7	0	1.29	3.66	1.39	0.61	4.9
A0A0A2W4K3	7	0	1.71	1.9	0.7	0.77	2.88
A0A0A2WK32	7	0	2.71	2.54	1.12	0.59	4.78
A0A0A2WLP8	7	0	1.14	2.18	1.19	0.98	4.79
A0A0A2WSQ4	7	0	2.86	3.67	1.09	0.94	4.97
A0A0A2XTJ5	7	0	2.29	2.56	1.36	0.62	4.92
A0A0A2XUJ6	7	0	2.29	2.29	1.33	0.69	4.83
A0A0A2XY13	7	0	2.0	3.09	1.66	0.68	4.93
A0A0A3A1W2	7	0	2.29	2.29	1.33	0.66	4.97
A0A0A3APW7	7	0	1.14	1.73	1.18	0.72	4.4
A0A0A3IEX4	7	0	1.43	4.17	0.55	3.4	4.96
A0A0A3W666	7	3	4.29	2.53	1.28	0.92	4.81
A0A0A3XKZ1	7	0	2.14	2.81	1.08	1.32	4.34
A0A0A3Y7K6	7	0	3.57	2.38	1.13	0.98	4.48
A0A0A3YNW7	7	0	2.14	3.13	1.66	0.39	4.97
A0A0A3YZE6	7	0	2.57	2.69	1.13	1.13	4.76
A0A0A3ZAS6	7	0	3.71	2.47	1.14	0.67	4.54
A0A0A5G0B5	7	0	2.71	3.66	0.86	2.1	4.91
A0A0A5G587	7	0	2.57	3.17	1.09	1.37	4.95
A0A0A5GRU6	7	0	3.29	3.34	1.27	0.8	4.99
A0A0A5HUR3	7	0	2.14	2.88	1.55	0.85	4.72
A0A0A6D5W5	7	7	6.0	1.86	0.96	0.25	4.44
A0A0A6D7R1	7	7	6.0	1.66	0.66	0.67	3.41
A0A0A6DA83	7	0	2.29	2.99	1.23	1.17	4.79
A0A0A6DC21	7	7	6.0	1.52	0.87	0.17	3.98
A0A0A6DD49	7	0	3.57	2.43	1.13	0.69	4.53
A0A0A6FB60	7	2	3.57	3.43	1.09	1.33	4.93
A0A0A6FE18	7	0	1.86	3.58	1.15	1.15	4.82
A0A0A6P5A9	7	0	1.57	3.44	1.0	1.19	4.45
A0A0A6UA61	7	0	1.14	4.33	0.55	3.57	4.93
A0A0A6UFU4	7	7	6.0	1.76	0.85	0.33	3.73
A0A0A6VGN8	7	0	2.43	2.71	1.47	0.74	4.83
A0A0A6VRH6	7	0	2.14	3.52	1.33	0.87	4.98
A0A0A6YCM1	7	6	5.43	2.16	1.18	0.35	4.63
A0A0A7AJV6	7	0	1.43	3.95	0.56	3.12	4.93
A0A0A7FTX2	7	0	2.43	3.9	0.76	2.69	4.99
A0A0A7FUG7	7	0	3.57	3.35	1.0	1.34	4.85
A0A0A7I346	7	0	1.57	3.62	1.39	1.05	4.99
A0A0A7I7D4	7	0	2.29	3.48	0.91	1.66	4.63
A0A0A7I8W7	7	0	3.29	2.5	1.31	0.3	4.93
A0A0A7PMK1	7	0	2.29	3.59	1.05	1.02	4.64
A0A0A7V2V8	7	7	5.86	1.62	0.82	0.21	4.5
A0A0A7XGB9	7	0	1.71	3.67	0.66	2.49	4.64
A0A0A8EAJ9	7	7	5.86	2.0	0.8	0.45	4.15
A0A0A8EI74	7	0	2.0	3.55	0.84	2.3	4.96
A0A0A8EXM5	7	0	2.0	3.9	1.15	1.16	4.89
A0A0A8F0W2	7	3	3.71	2.5	1.28	0.81	4.81
A0A0A8HWP2	7	0	3.29	3.84	0.72	2.6	4.89
A0A0A8JJ88	7	0	2.43	2.83	1.53	0.65	4.93
A0A0A8K4R2	7	0	3.57	2.39	1.06	0.93	4.17
A0A0A8L426	7	5	4.86	2.81	1.37	0.74	4.96
A0A0A8L6T5	7	0	2.43	3.77	0.86	2.11	4.87
A0A0A8LAM6	7	0	2.14	3.48	1.23	0.47	4.53
A0A0A8S208	7	0	1.57	4.03	0.88	1.84	4.92
A0A0A8TVM4	7	7	5.86	1.7	0.93	0.11	4.29
A0A0A8UQI7	7	0	1.43	3.6	0.8	2.14	4.61
A0A0A8UTY2	7	7	5.57	1.96	0.87	0.26	4.05
A0A0A8UWG5	7	6	5.14	2.54	1.28	0.23	4.95
A0A0A8V8V5	7	7	5.86	2.2	0.6	1.06	3.94
A0A0A8X5J2	7	0	2.86	3.75	0.77	2.04	4.98
A0A0A9FA79	7	0	2.29	2.81	1.34	0.8	4.91
A0A0A9H2J1	7	0	1.43	3.24	0.99	1.8	4.67
A0A0B0D8W1	7	0	2.43	3.39	1.34	0.66	4.93
A0A0B0DCK1	7	0	2.43	4.04	0.91	1.6	4.91
A0A0B0EEH5	7	7	6.0	1.72	0.86	0.37	3.57
A0A0B0H219	7	6	5.57	2.05	0.85	0.56	4.28
A0A0B0IH99	7	0	3.0	3.65	0.69	2.42	4.94
A0A0B0MHC2	7	0	2.14	3.4	0.97	1.34	4.79
A0A0B0MNY0	7	0	1.57	2.92	1.22	0.94	4.96
A0A0B0MWN1	7	0	2.14	3.24	0.89	1.3	4.55
A0A0B0PRT0	7	0	2.57	2.77	1.36	0.28	4.77
A0A0B0PW48	7	0	1.57	3.39	1.08	1.25	4.78
A0A0B0SBQ0	7	0	1.71	3.05	1.05	0.84	4.7
A0A0B1NVL8	7	0	1.29	3.65	1.04	1.35	4.53
A0A0B1Q472	7	0	3.29	3.21	1.18	1.17	4.91
A0A0B1Q613	7	0	3.71	2.55	1.17	1.12	4.82
A0A0B1R2H2	7	0	3.71	2.49	1.09	0.74	4.51
A0A0B1YL36	7	0	3.57	2.44	1.19	0.77	4.57
A0A0B1YXM9	7	6	5.71	1.71	0.92	0.09	3.57
A0A0B1YYG5	7	0	2.0	3.5	1.17	0.71	4.75
A0A0B1Z0Y5	7	7	5.0	1.64	1.05	0.35	4.56
A0A0B1Z281	7	0	2.14	3.22	1.47	0.68	4.83
A0A0B1Z595	7	7	5.86	2.11	1.24	0.18	4.78
A0A0B1Z625	7	3	4.29	2.63	0.97	0.95	4.79
A0A0B1Z7F5	7	0	3.57	2.44	1.13	0.66	4.55
A0A0B1Z8H5	7	7	6.0	1.72	0.63	0.51	3.26
A0A0B1ZSB5	7	7	5.86	2.15	1.1	0.48	4.71
A0A0B2A6P9	7	7	5.86	1.92	1.07	0.37	4.58
A0A0B2AEA2	7	0	1.71	3.98	0.9	2.02	4.94
A0A0B2BI21	7	0	2.0	3.37	1.2	1.4	4.87
A0A0B2BUR8	7	0	3.71	2.92	1.42	0.78	4.94
A0A0B2BWL3	7	0	2.0	3.12	1.47	0.49	4.86
A0A0B2P9P1	7	0	1.14	3.14	0.72	1.96	4.22
A0A0B2PZG0	7	0	1.71	3.29	1.18	1.45	4.89
A0A0B2QU43	7	0	1.14	2.95	0.92	1.16	3.99
A0A0B2SHY8	7	0	2.14	3.19	0.85	2.2	4.95
A0A0B2UDJ6	7	0	3.14	2.4	1.11	0.75	4.94
A0A0B2UE04	7	7	5.57	2.03	1.15	0.47	4.63
A0A0B2UFB4	7	7	6.0	1.46	0.7	0.26	3.4
A0A0B2UFQ3	7	3	3.43	2.57	1.09	1.24	4.83
A0A0B2UGC3	7	0	2.0	3.68	0.89	2.44	4.89
A0A0B2UHP6	7	7	6.0	1.45	0.78	0.27	3.72
A0A0B2WEU0	7	4	3.86	3.13	1.03	0.99	4.87
A0A0B2WN82	7	0	0.86	3.74	0.75	2.77	4.6
A0A0B2X2A0	7	0	3.43	3.37	1.27	1.14	4.9
A0A0B2X4G7	7	0	2.14	3.98	0.8	2.14	4.94
A0A0B2X7A1	7	0	2.29	2.2	1.35	0.25	4.87
A0A0B2XGH9	7	0	2.14	3.65	1.0	1.12	4.96
A0A0B3AHP4	7	7	6.0	2.16	0.85	0.74	4.43
A0A0B3BY92	7	7	5.57	1.92	1.0	0.44	4.82
A0A0B3RK26	7	4	4.43	2.8	1.13	0.83	4.82
A0A0B3RZS3	7	0	3.0	3.48	0.99	1.71	4.99
A0A0B3VWP9	7	0	1.57	3.9	0.8	2.93	4.93
A0A0B3W1B7	7	0	2.86	3.11	1.12	1.48	4.97
A0A0B3WQV5	7	0	0.86	4.37	0.44	3.89	4.83
A0A0B3XVQ5	7	7	6.0	1.83	0.89	0.31	4.25
A0A0B3Y0H4	7	0	3.71	2.52	1.27	0.64	4.95
A0A0B4BY02	7	0	2.14	3.67	1.38	0.8	4.99
A0A0B4BZI6	7	0	3.0	2.33	0.76	1.1	3.6
A0A0B4C645	7	4	4.29	2.76	1.15	1.15	4.94
A0A0B4C6P9	7	7	6.0	1.73	0.81	0.4	3.51
A0A0B4CQQ0	7	0	1.29	3.87	0.65	2.37	4.38
A0A0B4CTR4	7	4	3.86	2.73	0.9	1.15	4.94
A0A0B4CZG5	7	0	2.14	2.77	1.36	0.8	4.89
A0A0B4DGX9	7	6	5.29	2.04	1.25	0.45	4.9
A0A0B4DU45	7	0	2.57	4.11	0.68	2.45	4.99
A0A0B4E1L6	7	0	1.71	2.68	1.48	0.61	4.85
A0A0B4F1F7	7	0	1.86	3.69	0.78	2.0	4.96
A0A0B4F3Q7	7	0	0.14	4.94	0.0	4.94	4.94
A0A0B4F8Z6	7	0	1.71	3.21	1.43	1.08	4.92
A0A0B4FFC5	7	6	4.71	2.3	1.08	0.69	4.28
A0A0B4FVG8	7	0	3.86	3.67	1.24	0.63	4.98
A0A0B4H3Q4	7	6	5.0	2.59	1.19	0.95	4.9
A0A0B4HB18	7	0	2.29	2.55	1.26	1.07	4.93
A0A0B4HFN7	7	0	3.57	3.44	1.27	0.82	4.84
A0A0B4HVX6	7	0	0.86	3.83	1.65	0.56	4.89
A0A0B4I2U3	7	0	1.71	3.45	0.85	2.07	4.71
A0A0B4RFD6	7	1	3.71	3.42	1.26	0.75	4.89
A0A0B4XEP0	7	0	3.29	2.25	1.06	1.03	4.56
A0A0B4XFX5	7	0	2.71	3.01	1.16	1.16	4.89
A0A0B4XLL5	7	7	6.0	2.13	1.03	0.51	4.9
A0A0B5APG7	7	0	3.14	3.87	0.69	1.91	4.72
A0A0B5BHT0	7	0	0.71	4.56	0.36	3.95	4.85
A0A0B5CQE2	7	2	3.43	3.53	0.94	0.66	5.0
A0A0B5DBM4	7	0	1.71	3.0	1.43	0.8	4.85
A0A0B5DR38	7	0	2.29	3.83	0.89	2.26	5.0
A0A0B5DVI3	7	0	1.14	4.35	0.34	3.79	4.71
A0A0B5DYL1	7	0	2.29	3.86	0.92	1.97	4.93
A0A0B5E1H6	7	7	5.86	1.7	0.97	0.19	3.82
A0A0B5EUR2	7	6	5.57	2.1	1.23	0.49	4.71
A0A0B5F536	7	0	1.86	3.43	0.98	1.55	4.83
A0A0B5F5Y1	7	7	6.0	1.52	0.73	0.39	3.45
A0A0B5F9A7	7	7	5.86	1.71	1.02	0.28	4.93
A0A0B5FJM3	7	7	5.86	1.67	0.96	0.12	3.91
A0A0B5FNR9	7	7	6.0	2.13	1.14	0.29	4.58
A0A0B5GTP8	7	0	2.14	3.34	1.49	0.54	4.98
A0A0B5GX71	7	2	4.0	2.64	1.23	0.55	4.89
A0A0B5HQK8	7	7	5.86	1.63	0.85	0.36	4.7
A0A0B5I354	7	0	1.14	4.42	0.47	3.74	5.0
A0A0B5ID13	7	6	5.29	1.81	1.18	0.44	4.91
A0A0B5KBZ2	7	0	3.57	2.44	1.13	0.69	4.54
A0A0B5Q9Q9	7	0	3.0	3.06	1.45	0.5	4.67
A0A0B5S6S2	7	0	1.86	2.96	1.52	0.53	4.9
A0A0B5W2Q9	7	0	0.71	3.52	0.96	1.95	4.52
A0A0B5W916	7	0	2.14	3.18	1.52	0.77	4.92
A0A0B6AHI2	7	0	2.29	3.0	1.53	0.79	4.81
A0A0B6AKH0	7	0	1.29	2.79	0.99	1.43	4.67
A0A0B6BJ40	7	0	3.0	3.68	0.93	0.65	4.75
A0A0B6ES93	7	0	2.43	3.36	1.16	0.5	4.96
A0A0B6EZE4	7	0	3.57	2.41	1.06	0.68	4.58
A0A0B6RQL5	7	7	5.86	2.25	1.15	0.31	4.76
A0A0B6RS16	7	6	5.43	1.44	0.86	0.16	4.66
A0A0B6RT25	7	7	5.86	1.9	1.08	0.37	4.39
A0A0B6RX36	7	6	5.57	1.79	0.98	0.34	3.96
A0A0B6RY37	7	5	4.71	1.37	0.97	0.28	4.26
A0A0B6S3A5	7	6	5.71	1.83	0.96	0.63	4.32
A0A0B6S507	7	7	5.71	1.91	1.14	0.41	4.6
A0A0B6S519	7	5	4.43	2.35	1.09	0.19	4.78
A0A0B6S6N4	7	6	5.71	2.88	1.02	0.96	4.86
A0A0B6S8P2	7	7	6.0	2.52	1.18	0.42	4.69
A0A0B6SBS3	7	6	5.29	2.52	1.32	0.41	4.84
A0A0B6SE97	7	0	0.86	2.54	0.56	1.64	3.25
A0A0B6SFF1	7	0	3.57	2.45	1.13	0.67	4.53
A0A0B6TFV5	7	0	1.57	3.88	0.8	2.05	4.99
A0A0B6TN88	7	0	2.43	3.35	0.89	1.82	4.74
A0A0B6X5V6	7	6	5.57	1.86	1.01	0.3	4.89
A0A0B6X7W1	7	6	5.57	1.83	1.11	0.26	4.28
A0A0B6XEX5	7	7	6.0	1.71	0.83	0.4	3.71
A0A0B7FEJ0	7	0	3.29	3.04	1.34	1.25	4.97
A0A0B7FY81	7	0	1.86	3.37	0.92	1.2	4.87
A0A0B7FY86	7	0	1.43	3.94	0.93	2.01	4.75
A0A0B7IU28	7	4	4.57	2.73	1.19	0.72	4.8
A0A0B7IYB4	7	7	5.57	1.72	1.15	0.21	4.75
A0A0B7JY27	7	0	2.86	2.56	1.57	0.63	4.88
A0A0B7K8P7	7	2	4.14	3.58	1.18	0.4	4.99
A0A0B7L2H5	7	0	2.71	3.86	1.01	1.8	4.99
A0A0B7L9K4	7	0	3.0	3.8	0.9	1.96	4.97
A0A0B7L9L6	7	1	3.0	2.94	1.4	0.88	4.88
A0A0B7LLR0	7	0	2.86	3.85	1.04	1.47	4.96
A0A0B7MCV9	7	0	3.0	3.81	0.97	1.74	4.96
A0A0B7N162	7	0	2.43	4.01	0.77	1.61	4.85
A0A0B7NAF6	7	0	1.43	2.91	1.17	1.41	4.84
A0A0B7NMD5	7	0	2.71	4.24	0.44	3.42	4.83
A0A0B7NWQ8	7	0	3.43	2.85	1.28	0.7	4.77
A0A0B8N342	7	4	3.86	2.52	0.91	1.31	4.75
A0A0B8NFJ7	7	1	1.57	2.35	0.89	1.04	3.68
A0A0B8P3N8	7	0	2.43	3.13	1.58	0.36	4.93
A0A0B8PB22	7	0	2.43	3.14	1.41	0.56	4.95
A0A0B8QV96	7	0	2.43	3.15	1.4	0.49	4.98
A0A0B8R4K0	7	0	2.71	3.06	0.96	1.83	4.86
A0A0B8T2V6	7	0	1.86	4.28	0.47	3.45	4.82
A0A0B8T3Q5	7	6	5.57	2.66	1.09	0.52	4.45
A0A0B8T5X0	7	0	1.71	3.12	1.26	1.37	4.77
A0A0B8WX76	7	7	5.57	2.09	1.0	0.66	4.55
A0A0B8ZMK9	7	0	2.0	3.34	0.95	1.4	4.65
A0A0B9A3Q2	7	0	2.57	2.45	1.18	0.63	4.73
A0A0B9A4Q8	7	7	6.0	1.89	0.87	0.35	3.93
A0A0B9A667	7	5	5.0	1.65	1.07	0.5	4.7
A0A0B9ASU2	7	0	2.14	4.23	0.63	2.91	4.96
A0A0B9ASZ2	7	2	3.86	3.21	1.15	0.82	4.89
A0A0B9GCW1	7	6	5.29	2.35	1.28	0.31	4.86
A0A0B9GYY6	7	0	2.14	2.68	1.58	0.62	4.94
A0A0C1DGB5	7	6	5.14	1.92	1.02	0.33	3.81
A0A0C1EK86	7	0	2.43	3.02	1.22	0.83	4.85
A0A0C1EY57	7	7	6.0	1.98	1.07	0.49	4.42
A0A0C1FBD6	7	0	1.29	4.4	0.39	3.94	5.0
A0A0C1GFA2	7	0	1.57	2.55	1.16	1.14	4.56
A0A0C1GLP6	7	1	3.57	3.65	1.13	0.77	5.0
A0A0C1H815	7	7	6.0	1.31	0.74	0.17	3.02
A0A0C1J011	7	0	1.29	2.73	1.1	1.38	4.35
A0A0C1JVZ8	7	7	6.0	1.32	0.75	0.17	2.9
A0A0C1MQF9	7	0	0.71	3.28	0.76	2.53	4.46
A0A0C1N3E0	7	4	4.71	1.86	1.33	0.3	4.5
A0A0C1N5H5	7	0	1.29	2.37	1.59	0.64	5.0
A0A0C1N8C3	7	0	1.71	4.29	0.79	2.35	5.0
A0A0C1QKA0	7	7	6.0	1.45	0.85	0.23	3.95
A0A0C1QKI6	7	0	1.57	3.1	1.52	0.55	4.93
A0A0C1RKH1	7	0	1.0	4.39	0.42	3.94	4.85
A0A0C1UKT7	7	7	6.0	1.65	0.85	0.22	4.26
A0A0C1UT75	7	0	2.29	3.36	1.1	1.54	4.67
A0A0C1XXF4	7	0	2.29	3.95	0.78	2.15	4.89
A0A0C1XXT2	7	7	5.86	1.59	0.9	0.31	3.78
A0A0C1Y3Z9	7	0	0.71	3.98	0.62	3.14	4.81
A0A0C1Y7N9	7	0	3.0	3.23	1.56	0.47	4.86
A0A0C1YBG7	7	0	2.14	1.98	1.35	0.67	4.99
A0A0C1Z9Y8	7	7	6.0	2.06	1.07	0.29	4.4
A0A0C1ZHR5	7	0	1.71	2.89	1.22	0.64	4.85
A0A0C1ZLG9	7	7	6.0	2.19	0.73	0.6	3.95
A0A0C1ZPJ0	7	7	5.86	1.88	1.11	0.4	4.79
A0A0C2BEY0	7	6	5.29	1.69	1.02	0.36	4.71
A0A0C2CVP6	7	0	3.57	2.84	1.17	0.47	4.77
A0A0C2EQ13	7	7	5.86	2.21	0.92	0.37	4.42
A0A0C2EU30	7	1	3.0	3.24	1.06	0.81	4.75
A0A0C2FNW2	7	0	1.43	3.68	1.43	1.15	5.0
A0A0C2G3W1	7	0	2.0	3.72	1.08	1.19	4.84
A0A0C2HJD0	7	0	3.29	3.57	0.78	2.18	4.94
A0A0C2HJK1	7	0	1.86	3.19	1.02	1.81	4.6
A0A0C2I6D6	7	7	5.86	1.78	0.77	0.57	4.66
A0A0C2IB50	7	7	5.71	2.24	1.07	0.29	4.1
A0A0C2IBI4	7	7	5.86	1.89	1.2	0.16	4.81
A0A0C2JML0	7	7	5.71	1.47	0.82	0.29	3.85
A0A0C2JQ83	7	1	3.29	3.73	1.29	1.16	5.0
A0A0C2N9S0	7	0	1.57	2.35	1.45	0.43	4.67
A0A0C2RS06	7	0	3.43	3.38	1.21	1.24	4.97
A0A0C2SHT8	7	0	3.43	2.86	1.24	0.82	4.73
A0A0C2T912	7	0	0.29	4.29	0.13	4.2	4.39
A0A0C2UGA8	7	0	2.43	3.07	1.38	0.64	4.85
A0A0C2V3H5	7	1	2.86	3.47	1.08	1.54	4.92
A0A0C2VE35	7	0	2.43	3.15	1.67	0.42	4.92
A0A0C2VJL8	7	0	2.29	2.43	1.14	0.52	4.5
A0A0C2W4C9	7	0	3.43	3.58	0.83	1.71	4.73
A0A0C2W6R0	7	0	3.14	3.91	0.73	1.85	4.94
A0A0C2W7S1	7	0	3.0	3.59	0.88	1.84	4.91
A0A0C2WDP3	7	0	1.57	4.06	0.64	3.05	4.97
A0A0C2WMD5	7	0	1.14	3.63	1.15	1.3	4.93
A0A0C2X2X2	7	0	1.86	3.0	1.33	0.69	4.99
A0A0C2XGF7	7	0	0.29	2.08	1.73	0.86	3.31
A0A0C2YGS0	7	7	5.86	1.87	1.1	0.23	4.4
A0A0C2YIB5	7	4	4.57	2.72	1.09	1.11	4.38
A0A0C2ZHM0	7	0	2.86	2.68	1.29	0.79	4.81
A0A0C2ZPU7	7	6	5.57	1.95	1.01	0.32	4.06
A0A0C3A8J5	7	0	2.86	3.49	1.01	1.37	4.98
A0A0C3AV62	7	0	1.71	3.83	0.67	2.5	4.78
A0A0C3BSA6	7	0	1.57	3.79	1.0	2.49	4.95
A0A0C3CGJ3	7	0	0.43	4.25	0.25	3.97	4.44
A0A0C3CS75	7	3	4.0	3.08	1.42	0.46	4.99
A0A0C3D0J8	7	0	1.86	2.97	1.39	0.95	4.81
A0A0C3DIR9	7	0	2.57	3.06	1.28	0.74	4.86
A0A0C3EGN9	7	4	4.57	2.74	1.18	0.71	4.78
A0A0C3FHE4	7	6	5.14	1.71	0.73	0.58	3.56
A0A0C3G9N9	7	0	2.43	2.51	1.33	0.37	4.9
A0A0C3GLZ4	7	4	4.57	3.03	1.25	1.1	4.72
A0A0C3GU93	7	0	1.86	2.81	1.18	0.69	4.96
A0A0C3HHI4	7	1	3.86	3.39	1.1	1.25	4.87
A0A0C3I2K4	7	7	6.0	1.97	0.96	0.51	4.13
A0A0C3I3E9	7	7	5.86	2.03	0.98	0.7	4.74
A0A0C3I6E4	7	0	1.86	3.03	1.69	0.47	4.94
A0A0C3MMA4	7	6	4.43	1.81	1.1	0.33	4.97
A0A0C3NTX9	7	0	1.71	1.99	1.57	0.13	4.48
A0A0C3P2I7	7	0	3.86	3.13	1.28	0.86	5.0
A0A0C3PC70	7	0	2.57	2.96	1.23	1.46	4.92
A0A0C3PP03	7	0	1.43	4.43	0.58	3.12	4.96
A0A0C3PPD7	7	0	2.14	3.5	0.98	1.69	4.88
A0A0C3PXM5	7	3	4.0	3.37	1.31	0.41	4.91
A0A0C3Q6C5	7	0	0.29	3.4	0.58	2.99	3.81
A0A0C3QGP8	7	0	2.86	2.85	1.52	0.72	4.93
A0A0C3QHX0	7	0	1.71	4.22	0.6	2.85	4.95
A0A0C3QKR7	7	0	1.29	3.9	0.77	2.71	4.99
A0A0C3RXD5	7	0	1.43	4.11	0.62	2.99	4.98
A0A0C3RZ14	7	0	1.86	3.19	1.32	1.15	4.79
A0A0C3SG99	7	1	3.43	4.17	0.71	2.79	4.94
A0A0C4E6H9	7	0	2.43	2.51	1.47	0.77	4.84
A0A0C4WJW1	7	4	4.57	2.71	1.16	0.55	4.65
A0A0C4WN77	7	7	6.0	1.99	1.01	0.59	4.77
A0A0C4Y3E9	7	0	3.57	2.44	1.18	0.84	4.35
A0A0C4YIS5	7	7	5.86	1.72	1.07	0.11	4.12
A0A0C5BD02	7	0	0.29	4.71	0.01	4.7	4.72
A0A0C5BHV4	7	0	1.43	4.43	0.49	3.44	4.88
A0A0C5C9L9	7	7	5.86	1.46	0.71	0.3	3.48
A0A0C5DHR4	7	0	1.29	4.49	0.56	3.09	4.97
A0A0C5DYW7	7	2	3.86	2.7	1.17	0.71	4.74
A0A0C5E6G5	7	0	2.57	3.45	1.1	1.02	4.97
A0A0C5E940	7	7	5.86	2.24	1.3	0.16	4.91
A0A0C5EBG8	7	0	3.71	1.32	0.78	0.44	3.28
A0A0C5ECK4	7	0	3.57	2.43	1.13	0.71	4.55
A0A0C5ECZ0	7	7	5.86	2.05	1.04	0.3	4.28
A0A0C5EKZ8	7	2	3.29	3.1	0.98	1.53	4.85
A0A0C5EUN6	7	5	5.0	1.47	1.09	0.07	4.09
A0A0C5FT87	7	2	3.86	3.57	1.04	1.26	4.9
A0A0C5G145	7	7	5.86	1.57	0.91	0.49	4.11
A0A0C5VDQ9	7	7	6.0	1.71	1.12	0.28	4.69
A0A0C5VR75	7	7	6.0	1.45	0.72	0.15	2.59
A0A0C5VS93	7	7	5.43	1.96	1.14	0.31	4.91
A0A0C5VWW4	7	6	5.71	2.15	1.23	0.17	4.78
A0A0C5WFU3	7	0	2.29	2.72	1.51	0.61	4.92
A0A0C5WMF9	7	6	4.86	2.69	1.19	0.63	4.93
A0A0C5XMC7	7	6	5.14	1.58	0.67	0.48	2.88
A0A0C5XUJ3	7	0	1.86	3.47	1.15	1.55	4.79
A0A0C6FC51	7	2	4.0	2.7	1.25	1.15	4.94
A0A0C6FVS6	7	0	2.29	2.9	1.23	0.58	4.24
A0A0C6P294	7	3	4.29	3.14	1.58	0.46	4.98
A0A0C6P9G4	7	7	5.86	1.7	0.9	0.56	4.94
A0A0C6PAQ5	7	7	5.86	1.73	1.14	0.05	4.25
A0A0C7AN42	7	1	4.14	1.43	0.94	0.24	4.64
A0A0C7AN49	7	0	1.71	3.22	1.69	0.7	4.94
A0A0C7CRN5	7	0	3.57	2.44	1.12	0.68	4.51
A0A0C7G6S2	7	0	3.29	3.41	0.95	0.96	4.74
A0A0C7KEE1	7	0	1.14	2.04	1.0	0.76	4.22
A0A0C7MRQ2	7	0	2.14	3.62	0.67	1.8	4.7
A0A0C7N9I4	7	0	2.57	3.02	1.3	0.29	4.61
A0A0C7N9U1	7	3	4.29	2.51	1.36	0.43	4.94
A0A0C7QFU6	7	0	1.71	4.13	0.56	3.25	4.83
A0A0C9LQM5	7	0	1.43	3.68	1.1	1.93	4.94
A0A0C9LX02	7	0	2.71	3.34	1.12	1.67	4.95
A0A0C9LXW2	7	0	0.71	3.74	0.71	2.75	4.58
A0A0C9M1H7	7	0	0.71	3.88	1.04	2.28	4.95
A0A0C9MHX0	7	1	3.86	3.0	1.44	0.7	4.97
A0A0C9MND6	7	0	1.71	3.47	1.36	0.92	4.93
A0A0C9MTQ4	7	0	2.57	3.12	1.37	0.3	4.88
A0A0C9MVT6	7	0	2.14	2.64	1.3	0.78	4.9
A0A0C9NUZ8	7	0	2.71	3.34	0.95	1.48	4.78
A0A0C9QRB6	7	0	2.14	2.99	0.8	1.45	4.34
A0A0C9R795	7	0	1.0	3.81	0.53	3.0	4.51
A0A0C9SLM0	7	0	2.29	3.02	1.54	0.6	4.84
A0A0C9SU59	7	0	2.0	2.44	1.18	1.14	4.96
A0A0C9T4J0	7	0	1.14	2.19	0.93	1.14	4.25
A0A0C9UTA1	7	0	1.0	2.8	1.23	0.92	4.95
A0A0C9V1U9	7	1	3.14	3.39	1.5	0.51	5.0
A0A0C9V834	7	0	3.43	2.98	1.21	0.5	4.62
A0A0C9VA17	7	0	1.71	3.63	0.96	2.15	4.98
A0A0C9W7T2	7	0	2.71	2.77	1.41	0.93	4.96
A0A0C9X1I2	7	0	1.57	3.13	1.29	1.24	5.0
A0A0C9XWB6	7	0	0.57	4.42	0.45	3.91	4.92
A0A0C9YJ44	7	0	1.57	4.1	0.76	2.64	5.0
A0A0C9YT74	7	0	1.43	2.68	0.46	2.16	3.47
A0A0C9Z9P3	7	0	3.29	3.56	1.31	0.6	4.91
A0A0C9ZCJ8	7	0	1.86	4.19	0.45	3.29	4.95
A0A0C9ZXS0	7	0	2.71	2.69	1.41	1.0	4.83
A0A0D0AEG9	7	0	3.43	4.2	0.7	1.66	4.98
A0A0D0ANW9	7	0	1.71	3.07	1.22	1.43	4.68
A0A0D0BBE5	7	2	4.14	3.47	0.97	0.84	4.82
A0A0D0BC32	7	0	0.57	3.73	1.45	1.56	4.64
A0A0D0BCZ9	7	0	1.71	3.14	1.49	1.11	4.93
A0A0D0BLW8	7	0	1.43	3.81	0.83	2.62	4.96
A0A0D0C1H1	7	0	1.29	3.79	0.54	3.0	4.83
A0A0D0E5K2	7	0	2.86	3.14	1.37	1.06	4.96
A0A0D0F736	7	7	6.0	1.79	1.12	0.25	4.26
A0A0D0FAR4	7	7	6.0	2.48	1.01	0.85	4.95
A0A0D0FNL8	7	0	3.57	2.43	1.14	0.73	4.68
A0A0D0FNQ7	7	0	2.71	3.64	1.08	1.79	4.96
A0A0D0FU07	7	7	5.71	1.89	1.0	0.49	4.41
A0A0D0FUM1	7	0	0.71	2.78	1.2	1.4	4.07
A0A0D0GGI8	7	6	4.86	2.3	1.23	0.1	4.4
A0A0D0GY70	7	0	2.86	3.31	1.04	1.13	4.98
A0A0D0HC28	7	7	6.0	2.66	1.05	0.51	4.55
A0A0D0HD34	7	5	5.0	1.7	1.15	0.37	4.85
A0A0D0HI78	7	6	5.29	1.75	1.11	0.16	4.2
A0A0D0HP21	7	0	2.29	3.51	1.08	0.77	4.8
A0A0D0HYN8	7	0	1.86	4.28	0.49	3.54	4.95
A0A0D0IWX4	7	3	4.14	2.71	1.3	1.05	4.91
A0A0D0JQA5	7	0	1.57	4.13	0.88	2.21	4.86
A0A0D0JVT3	7	6	5.14	1.67	0.8	0.62	4.15
A0A0D0K5Q1	7	0	1.43	2.76	1.5	0.47	4.53
A0A0D0K9B7	7	0	2.71	3.85	0.89	1.06	4.98
A0A0D0KS65	7	0	1.71	2.88	1.36	0.8	4.7
A0A0D0L8F5	7	2	2.29	3.55	1.25	0.58	4.76
A0A0D0LDX1	7	0	2.0	3.36	1.41	1.11	4.92
A0A0D0LH90	7	7	6.0	1.54	0.89	0.27	4.63
A0A0D0LK82	7	6	5.43	1.71	1.03	0.42	4.36
A0A0D0MHV9	7	0	2.14	2.87	1.02	0.95	4.55
A0A0D0MJW6	7	3	4.43	2.7	1.24	0.73	4.75
A0A0D0MMU6	7	0	3.57	2.43	1.13	0.7	4.52
A0A0D0MN79	7	7	6.0	1.69	0.64	0.71	3.46
A0A0D0MXJ5	7	7	6.0	2.02	0.83	0.34	4.54
A0A0D0MXL3	7	5	5.0	2.7	1.23	0.92	4.97
A0A0D0NEW9	7	6	5.29	1.93	0.77	0.58	4.15
A0A0D0NV27	7	0	1.86	4.04	0.96	1.43	5.0
A0A0D0P124	7	7	6.0	2.44	1.4	0.37	4.97
A0A0D0P8C5	7	0	3.57	2.43	1.13	0.69	4.55
A0A0D0P9M1	7	7	6.0	1.49	0.85	0.2	3.95
A0A0D0PH55	7	0	2.71	3.1	1.13	0.63	4.77
A0A0D0PIF7	7	7	6.0	1.88	1.0	0.24	4.16
A0A0D0PR92	7	0	1.14	2.93	1.7	0.87	4.9
A0A0D0Q282	7	4	4.57	2.84	1.24	0.37	4.85
A0A0D0Q492	7	0	1.0	4.1	0.79	2.95	5.0
A0A0D0Q895	7	0	1.86	3.53	0.81	2.59	4.88
A0A0D0QNZ5	7	0	2.57	3.7	0.88	2.24	4.92
A0A0D0RD16	7	0	3.71	1.34	0.84	0.42	3.6
A0A0D0RNV1	7	0	3.57	2.43	1.13	0.66	4.54
A0A0D0RW11	7	0	2.29	3.48	1.05	0.83	4.65
A0A0D0RX70	7	5	5.14	2.83	1.21	0.99	4.92
A0A0D0S4L5	7	5	4.86	1.33	1.2	0.1	4.72
A0A0D0S5P6	7	7	6.0	1.87	0.9	0.48	4.96
A0A0D0SXU7	7	7	5.86	1.81	1.09	0.42	4.72
A0A0D0T7L9	7	0	2.14	3.26	1.06	0.95	4.71
A0A0D0TMH5	7	7	6.0	1.56	0.9	0.14	4.02
A0A0D0TQ98	7	0	1.29	3.01	1.66	0.86	4.98
A0A0D0TWS9	7	0	0.71	3.72	1.27	2.01	4.97
A0A0D0V514	7	0	3.14	2.8	1.5	0.62	4.95
A0A0D0V5B5	7	3	4.29	3.01	1.5	0.16	4.96
A0A0D0VH36	7	2	4.0	2.8	1.41	0.15	4.69
A0A0D0VKJ3	7	0	0.86	3.52	0.93	1.85	4.31
A0A0D0VVR6	7	0	2.57	2.3	1.21	0.86	4.82
A0A0D0WWK7	7	7	5.71	2.45	1.2	0.23	4.64
A0A0D1C322	7	0	2.14	4.19	0.69	2.45	4.96
A0A0D1DY58	7	0	1.29	2.72	1.43	0.94	4.81
A0A0D1E942	7	0	1.0	3.98	1.03	1.98	4.88
A0A0D1EIS4	7	0	1.14	3.35	1.03	1.65	4.68
A0A0D1J3S8	7	5	5.14	1.8	1.23	0.29	4.61
A0A0D1JHV4	7	0	2.86	3.65	0.98	1.38	4.96
A0A0D1K4P9	7	0	1.86	2.91	1.01	1.89	4.95
A0A0D1LKI5	7	0	2.29	3.21	0.66	2.02	4.26
A0A0D1M669	7	6	5.14	1.7	1.07	0.27	4.75
A0A0D1ME32	7	0	1.0	3.62	1.26	1.24	4.75
A0A0D1WL28	7	0	3.0	2.95	1.42	1.02	4.9
A0A0D1WSV0	7	3	4.0	2.89	1.38	0.58	4.98
A0A0D1WX70	7	0	1.14	3.39	1.08	1.76	4.98
A0A0D1WYF8	7	2	3.14	2.79	1.46	0.54	4.96
A0A0D1XBS1	7	0	2.57	2.81	1.45	0.48	4.9
A0A0D1XDH9	7	1	3.0	2.78	1.38	0.97	4.92
A0A0D1XIK3	7	6	5.71	2.05	1.23	0.25	4.85
A0A0D1XM20	7	0	0.14	4.89	0.0	4.89	4.89
A0A0D1XY96	7	7	6.0	1.63	0.96	0.31	4.77
A0A0D1Y398	7	6	5.43	2.37	0.98	1.03	4.65
A0A0D1YNF7	7	0	2.14	2.9	1.44	0.8	4.99
A0A0D1ZZ95	7	0	2.86	2.94	1.47	0.94	4.97
A0A0D2A636	7	0	2.29	2.61	1.36	0.83	4.87
A0A0D2B4R9	7	0	2.71	2.58	1.23	0.8	4.4
A0A0D2B733	7	0	2.14	2.33	1.27	0.87	4.64
A0A0D2BP52	7	0	0.43	4.36	0.63	3.64	4.82
A0A0D2BQG1	7	0	1.0	3.25	1.0	2.57	4.93
A0A0D2BYV0	7	6	5.0	3.1	1.09	0.57	4.87
A0A0D2C1S9	7	3	4.0	3.12	1.29	0.12	4.75
A0A0D2C536	7	1	3.43	2.98	1.36	0.35	4.98
A0A0D2C5V5	7	0	1.43	3.52	1.22	1.27	4.85
A0A0D2CDY8	7	0	2.0	1.77	0.75	0.65	3.68
A0A0D2CMT9	7	0	2.71	2.69	1.2	0.83	4.46
A0A0D2CN57	7	4	4.14	2.7	1.05	1.06	4.82
A0A0D2CV09	7	0	1.29	3.13	0.77	2.08	4.14
A0A0D2DPY5	7	0	1.29	3.09	0.98	1.06	4.04
A0A0D2DXB6	7	0	3.29	3.12	1.25	1.13	4.96
A0A0D2DY89	7	0	2.14	1.93	1.04	0.39	4.93
A0A0D2E7L7	7	0	1.0	3.74	0.76	2.57	4.94
A0A0D2EMY0	7	0	2.71	2.51	1.33	0.66	4.52
A0A0D2EWZ3	7	1	3.29	3.22	1.35	1.16	4.93
A0A0D2F4I5	7	4	4.29	3.09	1.38	0.4	4.76
A0A0D2F7N5	7	0	2.71	2.53	1.29	0.72	4.42
A0A0D2F8T8	7	2	4.0	3.0	1.31	0.58	4.8
A0A0D2FUJ4	7	2	3.0	3.21	1.32	0.98	4.88
A0A0D2GPS9	7	5	4.71	3.45	1.33	0.29	4.97
A0A0D2GUL5	7	3	3.71	2.85	1.28	0.97	4.9
A0A0D2HG51	7	0	2.86	2.55	1.17	0.98	4.75
A0A0D2HL53	7	0	2.86	2.91	1.55	0.66	4.95
A0A0D2HSZ1	7	0	1.43	3.72	0.97	2.26	4.93
A0A0D2I3T3	7	0	3.0	2.61	1.51	0.59	4.92
A0A0D2IL89	7	2	4.14	3.09	1.36	0.48	4.96
A0A0D2J1S6	7	0	3.14	2.9	1.36	0.82	4.9
A0A0D2J2Y7	7	0	1.57	3.23	1.05	1.74	4.51
A0A0D2KDR8	7	4	4.29	2.51	1.12	0.59	4.71
A0A0D2L3A7	7	0	0.86	4.53	0.41	3.98	4.95
A0A0D2LC20	7	6	5.29	1.59	0.9	0.27	3.38
A0A0D2LLP3	7	0	3.29	2.78	1.63	0.5	4.89
A0A0D2LSG3	7	2	3.71	2.97	1.47	0.86	4.67
A0A0D2M085	7	0	1.0	4.12	0.72	2.94	4.96
A0A0D2MED1	7	0	2.14	4.19	0.66	2.8	5.0
A0A0D2MQM8	7	0	2.43	3.75	0.94	2.23	4.99
A0A0D2MSL3	7	0	1.57	3.3	0.92	1.86	4.82
A0A0D2MT05	7	0	0.14	3.83	0.0	3.83	3.83
A0A0D2NB09	7	0	1.57	3.77	1.1	1.45	4.99
A0A0D2NGU9	7	0	1.14	3.76	0.56	2.95	4.41
A0A0D2NJK4	7	0	1.14	2.58	1.2	1.36	4.13
A0A0D2PFH2	7	0	0.71	4.39	0.57	3.48	4.88
A0A0D2PTB8	7	0	0.29	3.38	1.64	2.22	4.54
A0A0D2PTC1	7	0	1.71	3.88	1.11	1.56	5.0
A0A0D2Q0K9	7	0	1.43	4.04	0.91	2.08	4.95
A0A0D2QNV4	7	0	1.57	3.5	0.84	2.39	4.95
A0A0D2QS74	7	0	1.43	4.21	0.84	2.46	5.0
A0A0D2RAF2	7	0	1.43	3.95	0.9	2.51	4.87
A0A0D2S2I6	7	0	2.71	2.84	1.44	0.26	4.97
A0A0D2S5P8	7	0	1.29	4.02	0.93	2.48	4.96
A0A0D2S8Z8	7	0	1.43	3.49	0.62	2.55	4.73
A0A0D2S904	7	0	1.71	3.44	0.85	2.29	4.98
A0A0D2SRW8	7	0	1.71	2.84	1.33	0.81	4.64
A0A0D2T4K8	7	0	2.57	2.56	1.27	0.35	4.84
A0A0D2THM8	7	0	2.0	3.21	1.05	1.17	4.87
A0A0D2TSG2	7	0	1.14	3.9	1.01	1.76	4.78
A0A0D2U5X3	7	0	2.29	3.38	0.75	2.15	4.51
A0A0D2V6G4	7	0	2.14	3.19	0.88	1.3	4.61
A0A0D2XFV2	7	0	2.57	3.27	1.27	0.83	4.95
A0A0D2XV54	7	0	2.14	3.79	0.83	1.79	4.91
A0A0D2XXN4	7	2	4.0	3.44	1.06	1.13	4.84
A0A0D2Y5F4	7	0	2.57	2.4	1.26	0.76	4.84
A0A0D2ZSQ6	7	0	1.86	3.22	1.39	1.3	4.95
A0A0D3BBP7	7	0	2.14	2.68	1.37	0.5	4.81
A0A0D3CDT5	7	0	2.29	2.99	0.91	1.33	4.49
A0A0D3CEE7	7	0	2.0	3.3	0.71	2.09	4.93
A0A0D3D8J4	7	0	2.29	3.53	0.88	2.18	4.78
A0A0D3E5L4	7	0	1.57	3.77	0.93	1.65	4.86
A0A0D3FHK3	7	0	1.43	3.09	1.8	0.28	4.91
A0A0D3FJF8	7	0	2.0	3.64	1.06	1.96	5.0
A0A0D3GIF8	7	0	2.0	3.11	0.92	0.59	4.21
A0A0D3H3C8	7	0	2.0	3.09	1.51	0.66	4.99
A0A0D3I3I1	7	0	1.57	4.22	0.65	2.84	4.92
A0A0D3IBF2	7	7	5.86	2.09	0.91	0.52	4.31
A0A0D3IC69	7	0	2.29	3.69	0.75	1.98	4.7
A0A0D3ISB1	7	0	1.14	4.15	0.53	3.52	4.93
A0A0D3IYB2	7	0	3.71	2.81	1.18	0.97	4.97
A0A0D3J170	7	0	2.86	3.28	0.89	1.63	4.99
A0A0D3JC47	7	0	0.43	2.58	1.47	0.9	3.6
A0A0D3JEZ6	7	0	1.14	4.01	0.6	2.76	4.48
A0A0D3JXB8	7	7	5.86	2.07	0.99	0.51	4.88
A0A0D3K573	7	0	1.14	3.76	0.96	2.08	4.95
A0A0D3K574	7	0	0.71	3.57	1.04	2.49	4.86
A0A0D3KAQ7	7	0	0.57	4.31	0.36	3.92	4.69
A0A0D3KWD9	7	0	1.0	2.97	1.26	1.27	4.68
A0A0D3LIW6	7	1	3.86	2.06	1.3	0.32	4.59
A0A0D3LK54	7	0	2.14	3.39	1.05	1.49	4.89
A0A0D4C3F6	7	0	1.86	3.69	0.89	2.1	4.87
A0A0D4CJ97	7	0	3.29	2.97	0.97	1.42	4.58
A0A0D4CKI9	7	0	2.0	2.67	1.02	0.93	4.97
A0A0D5A3B8	7	0	2.0	4.01	0.84	2.22	5.0
A0A0D5A3I0	7	0	1.71	4.1	0.79	2.9	4.95
A0A0D5C500	7	7	5.86	1.51	0.73	0.26	3.36
A0A0D5CFX7	7	0	0.43	4.53	0.29	4.36	4.87
A0A0D5CH51	7	7	5.86	1.93	1.05	0.3	4.38
A0A0D5CJA9	7	0	2.43	3.18	1.45	0.82	4.69
A0A0D5LNY3	7	0	2.14	4.26	0.72	2.78	4.94
A0A0D5LWG0	7	7	5.29	2.03	0.97	0.6	4.83
A0A0D5LYQ3	7	4	4.57	2.75	1.2	0.73	4.9
A0A0D5M7I4	7	0	2.14	2.87	1.76	0.41	4.95
A0A0D5NDM7	7	6	5.29	2.72	1.24	0.56	4.83
A0A0D5NMT2	7	7	5.86	1.52	0.84	0.31	3.25
A0A0D5XTM3	7	0	3.57	2.43	1.13	0.69	4.53
A0A0D5XV71	7	0	2.71	3.5	1.17	0.71	4.97
A0A0D5XX48	7	7	6.0	1.62	0.91	0.16	4.15
A0A0D5XY12	7	0	3.71	1.32	0.79	0.34	3.29
A0A0D5XZ25	7	6	5.43	1.26	0.97	0.09	4.19
A0A0D5XZ68	7	2	3.71	2.83	0.74	1.59	4.29
A0A0D5Y3D0	7	2	3.71	2.68	1.11	0.83	4.64
A0A0D5Y7T1	7	7	6.0	1.72	0.94	0.23	4.19
A0A0D5YGJ2	7	7	6.0	1.49	0.71	0.32	3.39
A0A0D5YJQ1	7	3	3.43	2.63	0.99	1.13	4.49
A0A0D5YJT5	7	7	6.0	1.51	0.7	0.19	3.68
A0A0D5YK34	7	0	1.14	2.7	1.52	0.88	4.81
A0A0D5YLG6	7	7	6.0	1.49	0.75	0.11	3.82
A0A0D5ZF92	7	7	6.0	1.57	0.81	0.39	4.52
A0A0D5ZH10	7	7	6.0	2.28	0.77	0.57	3.71
A0A0D5ZHR5	7	7	6.0	1.58	0.8	0.44	3.67
A0A0D6AH46	7	0	2.57	4.38	0.57	3.11	4.93
A0A0D6AUP0	7	0	2.57	4.42	0.55	3.04	4.96
A0A0D6DQF4	7	0	1.29	3.68	0.71	2.45	4.96
A0A0D6ECK5	7	0	2.0	2.77	1.59	0.62	4.59
A0A0D6EI56	7	2	3.86	3.26	1.3	0.74	5.0
A0A0D6EQL5	7	0	1.86	3.56	0.96	1.92	4.88
A0A0D6EVF5	7	4	4.57	2.72	1.18	0.78	4.88
A0A0D6FKH9	7	7	5.86	1.76	1.12	0.09	4.26
A0A0D6H8Z6	7	0	3.43	3.58	0.75	1.54	4.7
A0A0D6JAZ7	7	0	3.57	2.39	1.09	1.01	4.16
A0A0D6JTS5	7	1	3.43	2.39	1.07	0.76	4.9
A0A0D6JUH5	7	0	2.0	3.04	1.22	0.59	4.66
A0A0D6KD84	7	0	0.86	4.46	0.31	4.03	4.83
A0A0D6KI01	7	0	0.71	3.76	0.61	3.03	4.39
A0A0D6KIS6	7	0	1.86	2.58	1.67	0.39	4.62
A0A0D6KL19	7	7	5.71	2.21	1.0	0.44	4.27
A0A0D6KQB6	7	6	5.57	1.58	0.82	0.18	3.9
A0A0D6KQJ4	7	0	2.29	3.88	0.69	2.73	4.8
A0A0D6KTM5	7	0	1.57	3.84	1.0	2.04	4.95
A0A0D6MHI0	7	0	3.29	2.33	1.06	1.03	4.45
A0A0D6MPV2	7	0	1.86	4.04	0.64	2.65	4.99
A0A0D6N0H8	7	0	2.0	3.59	1.12	1.47	4.89
A0A0D6N0K2	7	0	2.29	3.86	1.4	0.38	4.94
A0A0D6N4I3	7	0	3.14	2.2	0.95	1.15	4.36
A0A0D6NIN7	7	0	3.29	2.33	1.06	0.91	4.54
A0A0D6NJF8	7	0	1.71	3.21	1.17	1.32	4.81
A0A0D6P3L6	7	0	3.71	2.58	1.22	0.55	4.89
A0A0D6PDP5	7	0	3.29	2.39	1.02	1.33	4.51
A0A0D6PII7	7	0	2.29	2.85	1.55	0.49	4.92
A0A0D6PYT7	7	0	3.29	2.38	1.05	1.12	4.57
A0A0D6PZX7	7	0	2.57	3.36	1.17	0.96	4.89
A0A0D6Q258	7	6	5.43	1.57	0.92	0.21	4.56
A0A0D6Q5C5	7	6	5.57	1.8	0.82	0.43	3.81
A0A0D6Q826	7	0	3.29	2.31	1.06	1.14	4.59
A0A0D6QA48	7	0	2.0	3.18	1.54	0.5	4.89
A0A0D6QSQ9	7	0	2.14	3.07	0.89	1.56	4.58
A0A0D6QWF0	7	0	3.29	2.92	1.01	1.39	4.53
A0A0D6QXY5	7	0	3.29	2.85	1.1	0.81	4.81
A0A0D6ST80	7	7	6.0	1.91	0.81	0.51	4.11
A0A0D6SU11	7	0	3.57	2.46	1.12	0.62	4.55
A0A0D6SWN6	7	0	1.86	3.38	1.19	0.56	4.63
A0A0D6T1U9	7	0	2.43	2.84	1.02	0.82	4.67
A0A0D6T8U5	7	1	3.57	3.26	1.35	0.64	4.92
A0A0D6TBG0	7	3	4.29	2.79	1.11	1.13	4.63
A0A0D6TGA4	7	1	3.57	3.41	1.16	0.7	4.94
A0A0D6TLC5	7	6	5.57	1.95	1.03	0.22	3.75
A0A0D6XU36	7	0	3.14	2.79	1.39	0.21	4.76
A0A0D6ZE34	7	0	3.14	3.83	0.75	2.39	4.77
A0A0D7A1F6	7	0	1.57	3.31	1.32	0.8	4.95
A0A0D7A5C4	7	0	3.14	3.19	1.06	0.99	4.49
A0A0D7A8F6	7	0	1.0	3.54	0.98	2.19	4.39
A0A0D7AAG1	7	0	1.29	3.02	1.44	1.16	4.88
A0A0D7B184	7	0	1.43	3.53	1.02	1.34	4.95
A0A0D7B7U9	7	0	2.57	2.55	1.26	0.56	4.29
A0A0D7BEJ3	7	0	2.29	3.23	1.22	1.03	4.75
A0A0D7CKC8	7	6	5.29	2.41	1.13	0.47	4.96
A0A0D7CNT9	7	7	6.0	1.53	0.88	0.19	3.45
A0A0D7CRY3	7	0	1.0	4.49	0.32	4.01	4.83
A0A0D7E6T2	7	7	5.57	2.09	1.21	0.63	5.0
A0A0D7E716	7	4	4.57	2.75	1.17	0.62	4.73
A0A0D7EBS0	7	3	4.14	2.47	1.09	0.99	4.97
A0A0D7EDQ8	7	0	2.71	3.6	0.94	1.33	4.78
A0A0D7F1Q9	7	1	2.71	3.32	1.07	1.76	4.99
A0A0D7F491	7	0	3.57	2.42	1.09	0.89	4.12
A0A0D7KSC9	7	0	2.14	3.05	1.07	1.1	4.99
A0A0D7NNA6	7	0	3.57	2.38	1.1	0.99	4.34
A0A0D7P3R2	7	0	3.57	2.41	1.06	0.93	4.14
A0A0D7PYU8	7	0	2.0	3.36	1.53	0.97	4.98
A0A0D7Q5G1	7	0	2.14	3.18	1.54	0.89	4.96
A0A0D7QC61	7	7	5.86	1.68	0.93	0.4	4.32
A0A0D7QFC7	7	0	3.57	2.44	1.07	0.95	4.22
A0A0D7W303	7	7	6.0	1.9	0.9	0.43	3.83
A0A0D7W6E9	7	0	2.71	3.94	0.73	2.25	4.94
A0A0D7WA25	7	0	2.14	3.88	0.97	1.42	4.97
A0A0D7WAX4	7	6	5.14	2.19	1.08	0.42	4.38
A0A0D8B6G9	7	7	5.86	1.56	0.73	0.13	2.95
A0A0D8BCC4	7	7	6.0	1.89	0.78	0.61	4.09
A0A0D8BEM8	7	0	1.14	2.76	1.03	1.3	4.21
A0A0D8BI79	7	0	2.43	3.03	1.47	0.54	4.94
A0A0D8BPY9	7	0	3.0	3.72	0.85	0.93	4.92
A0A0D8CBF7	7	1	3.71	3.27	1.09	1.35	4.96
A0A0D8CLS9	7	0	3.14	3.44	1.01	1.46	4.94
A0A0D8DIR2	7	7	6.0	1.6	0.86	0.23	3.75
A0A0D8DKN1	7	0	1.71	3.42	0.99	1.71	4.83
A0A0D8DKQ3	7	5	4.71	2.59	1.27	0.61	4.65
A0A0D8DM88	7	7	5.71	2.34	0.86	0.45	4.08
A0A0D8DML7	7	7	6.0	1.61	0.75	0.43	3.54
A0A0D8G4Y7	7	7	5.86	1.85	1.07	0.47	4.81
A0A0D8HP58	7	0	2.71	3.25	1.08	1.11	4.8
A0A0D8HTE8	7	6	5.57	2.04	1.16	0.4	4.88
A0A0D8HYG9	7	0	1.43	3.75	0.68	2.59	4.75
A0A0D8I6E6	7	7	5.86	1.62	1.03	0.31	4.8
A0A0D8ZKV2	7	0	1.29	3.92	0.7	2.8	4.64
A0A0D8ZN05	7	0	3.57	2.46	1.12	0.63	4.54
A0A0D8ZNY6	7	0	2.14	3.15	1.64	0.02	4.9
A0A0D8ZPM1	7	0	2.71	3.21	1.69	0.2	4.86
A0A0D8ZUB6	7	5	5.29	1.67	1.17	0.35	4.55
A0A0D9A0K9	7	7	5.86	2.12	0.84	0.4	4.25
A0A0D9A125	7	7	5.86	2.2	1.22	0.14	4.61
A0A0D9A4B9	7	0	3.57	2.47	1.1	0.69	4.57
A0A0D9A751	7	0	3.57	2.42	1.13	0.73	4.55
A0A0D9AD13	7	3	3.71	2.46	1.1	1.14	4.8
A0A0D9AEW2	7	7	6.0	1.55	0.56	0.29	3.31
A0A0D9AFC2	7	0	2.29	3.71	1.22	1.09	4.99
A0A0D9AGD3	7	0	2.71	2.86	1.16	0.89	4.91
A0A0D9AKB2	7	0	2.29	3.27	1.09	1.11	4.77
A0A0D9AN72	7	4	4.57	2.77	1.25	0.64	4.88
A0A0D9AWC2	7	4	4.14	2.31	0.89	0.44	4.22
A0A0D9NL39	7	6	4.86	2.22	0.88	0.65	4.14
A0A0D9NZP6	7	0	1.14	3.92	0.85	2.78	4.97
A0A0D9P754	7	0	3.71	3.56	1.26	0.49	4.94
A0A0D9P9G5	7	0	1.86	3.56	0.8	2.0	4.86
A0A0D9PDA1	7	0	1.71	3.24	1.42	1.12	4.97
A0A0D9QGB5	7	0	2.71	3.95	0.82	2.58	4.91
A0A0D9R769	7	0	1.43	2.93	1.25	0.93	4.77
A0A0D9VT69	7	0	2.29	2.8	1.24	0.54	4.97
A0A0D9VUV4	7	0	1.86	3.51	0.93	1.92	4.81
A0A0D9VUV5	7	0	1.43	3.16	0.98	1.74	4.79
A0A0D9WRV5	7	0	2.0	3.15	0.89	0.81	4.39
A0A0D9XB13	7	0	2.43	3.49	1.16	0.95	4.94
A0A0D9Z671	7	0	1.29	3.17	1.77	0.27	4.79
A0A0D9Z8G7	7	0	1.71	3.43	1.05	1.77	4.83
A0A0E0ABK5	7	0	1.86	3.08	0.96	0.53	4.19
A0A0E0AZ44	7	0	1.71	3.13	1.53	0.58	4.77
A0A0E0CZH8	7	0	2.0	2.52	1.17	0.53	4.8
A0A0E0D1Q3	7	0	1.57	3.51	1.09	2.13	4.93
A0A0E0D1Q4	7	0	0.43	4.58	0.46	4.05	4.86
A0A0E0E3M4	7	0	2.0	2.95	0.83	0.55	4.01
A0A0E0EP73	7	0	2.14	3.59	1.29	0.81	4.93
A0A0E0GLC4	7	0	1.43	3.04	1.49	0.22	4.72
A0A0E0GNP1	7	0	1.86	3.72	0.95	2.48	4.97
A0A0E0HT79	7	0	2.0	3.09	0.9	0.59	4.18
A0A0E0IGC7	7	0	2.14	3.07	1.16	0.85	4.73
A0A0E0KCS0	7	0	2.14	2.63	1.16	0.52	4.96
A0A0E0KEM8	7	0	1.71	3.44	0.7	2.58	4.63
A0A0E0LD98	7	0	2.0	3.1	0.88	0.65	4.15
A0A0E0LY31	7	1	2.43	3.35	1.32	0.38	4.89
A0A0E0N1D4	7	0	2.0	3.65	1.06	2.08	4.99
A0A0E0NU16	7	0	1.57	3.2	1.56	0.28	4.69
A0A0E0PZV9	7	0	2.0	3.35	0.57	2.58	4.46
A0A0E0QMJ1	7	0	2.14	3.14	1.55	0.5	4.91
A0A0E0T8T4	7	0	3.0	3.72	0.83	0.94	4.79
A0A0E0USM3	7	0	1.43	3.13	1.1	1.77	4.85
A0A0E0WCB1	7	0	2.29	1.85	1.34	0.52	4.88
A0A0E1FEP2	7	7	6.0	1.47	0.68	0.27	3.45
A0A0E1FNH2	7	7	6.0	1.74	0.73	0.5	3.86
A0A0E1MEI6	7	0	2.0	3.11	1.4	0.82	4.97
A0A0E1RWN6	7	1	2.86	2.67	1.33	1.11	4.89
A0A0E1VSN0	7	7	6.0	1.58	0.89	0.21	4.28
A0A0E1VWG9	7	7	5.86	2.63	1.12	0.67	4.81
A0A0E1W147	7	6	5.43	1.94	0.9	0.5	4.88
A0A0E1W2B3	7	7	5.86	2.4	1.15	0.29	4.83
A0A0E1W2P4	7	0	1.14	3.6	0.93	2.17	4.77
A0A0E1W6D4	7	7	5.86	2.44	0.9	0.35	4.2
A0A0E1X2E1	7	1	3.71	3.54	0.93	1.32	4.96
A0A0E1XIT6	7	0	3.71	3.62	0.79	1.39	4.66
A0A0E2B0V6	7	0	1.57	4.25	0.53	2.93	4.99
A0A0E2B3G2	7	6	5.0	1.74	1.09	0.38	4.88
A0A0E2BD79	7	6	4.86	1.61	0.96	0.49	4.79
A0A0E2BMM0	7	0	2.0	4.17	0.66	2.37	4.81
A0A0E2DA58	7	6	5.0	1.72	1.11	0.27	4.93
A0A0E2DDI2	7	0	1.43	4.11	0.47	2.99	4.61
A0A0E2YZ57	7	4	4.57	2.74	1.2	0.62	4.8
A0A0E2Z2B3	7	6	5.71	2.04	1.13	0.51	4.66
A0A0E3AYS8	7	0	1.86	4.05	0.65	2.86	4.99
A0A0E3B520	7	6	4.86	1.58	0.9	0.32	4.86
A0A0E3BCV5	7	0	3.14	3.35	1.4	0.58	4.99
A0A0E3BIR6	7	7	6.0	1.81	0.75	0.54	3.59
A0A0E3BQJ3	7	0	2.57	3.1	1.44	0.45	4.93
A0A0E3BRU5	7	7	6.0	1.71	0.78	0.29	4.18
A0A0E3GSZ0	7	7	6.0	2.37	0.71	1.21	3.64
A0A0E3JNU4	7	0	3.86	2.44	0.83	0.99	4.27
A0A0E3JVK4	7	0	1.0	3.93	0.48	3.43	4.9
A0A0E3KB73	7	0	3.0	2.85	1.33	0.21	4.45
A0A0E3KG67	7	0	3.57	2.43	1.13	0.66	4.51
A0A0E3M0A8	7	0	1.86	3.93	1.09	1.46	4.89
A0A0E3UI11	7	5	5.0	2.33	1.16	0.25	4.65
A0A0E3UXB4	7	5	4.57	2.3	1.27	0.13	4.97
A0A0E3V5T5	7	0	1.29	3.47	1.32	0.5	4.98
A0A0E3V919	7	0	1.71	3.46	0.81	2.13	4.76
A0A0E3YET0	7	0	2.0	3.38	1.02	1.56	4.99
A0A0E4BMP3	7	6	5.71	2.32	0.86	0.73	4.2
A0A0E4CNA5	7	0	1.71	3.0	1.1	1.66	4.72
A0A0E4FRL0	7	0	3.57	2.4	1.09	1.02	4.31
A0A0E4FVF6	7	0	1.86	3.24	1.32	0.72	4.99
A0A0E4GL57	7	7	6.0	2.06	1.05	0.29	4.61
A0A0E4H1Q5	7	7	5.86	1.54	0.79	0.44	3.71
A0A0E8BXL3	7	7	5.86	1.65	0.99	0.08	4.29
A0A0E9MK36	7	0	0.71	3.94	0.89	2.72	4.78
A0A0E9MN37	7	7	6.0	1.52	0.67	0.22	3.13
A0A0E9N6V3	7	0	1.0	2.91	1.04	1.36	4.46
[truncated: 61,712 more rows]
